# Supplementary material for: Properties of Boolean networks and methods for their tests
Source: EURASIP J Bioinform Syst Biol. 2013 Jan 11;2013(1):1. doi: 10.1186/1687-4153-2013-1 (PMC3605186; doi:10.1186/1687-4153-2013-1)
Supplement: Additional file 1 — This.xls file contains 3 sheets with listings of: [file 1687-4153-2013-1-S1.xls]

## Sheet: List of Nodes with Pseudoedges
List of Nodes with Pseudoedges
Node	Function	removed Edges
araA	(AraC||(AraC&&Crp))	crp
araB	(AraC||(AraC&&Crp))	crp
araD	(AraC||(AraC&&Crp))	crp
araF	(AraC||(AraC&&Crp))	crp
araG	(AraC||(AraC&&Crp))	crp
araH_1	(AraC||(AraC&&Crp))	crp
araH_2	(AraC||(AraC&&Crp))	crp
aroL	(!((TyrR&&(tyr_L_xt_gt_0))||(TyrR&&(tyr_L_xt_gt_0)&&TrpR)))	trpR
deoB	((!DeoR)||((!DeoR)&&(Crp)&&(!CytR))||((ins_xt_gt_0)||(gua_xt_gt_0)))	cytR, crp
deoC	((!DeoR)||((!DeoR)&&(Crp)&&(!CytR)))	cytR, crp
deoD	((!DeoR)||((!DeoR)&&(!CytR))||(ins_xt_gt_0)||(gua_xt_gt_0))	cytR
dsdA	((Crp&&DsdC)||DsdC)	crp
eda	((1)||(!(GntR)))	gntR
fucA	((FucR&&Crp)||FucR)	crp
fucI	((FucR&&Crp)||FucR)	crp
fucK	((FucR&&Crp)||FucR)	crp
fucO	(((((FucR)||(rmn_xt_gt_0))&&(!(o2_xt_gt_0)))&&Crp)||(((FucR)||(rmn_xt_gt_0))&&(!(o2_xt_gt_0))))	crp
fucP	((FucR&&Crp)||FucR)	crp
galP	((!(GalR))||(GalS)&&(Crp||!(Crp)))	crp
lamB	((MalT&&Crp)||MalT)	crp
malE	((MalT&&Crp)||MalT)	crp
malF	((MalT&&Crp)||MalT)	crp
malG	((MalT&&Crp)||MalT)	crp
malK	((MalT&&Crp)||MalT)	crp
malX	((MalT&&Crp)||MalT)	crp
melA	((MelR)||(MelR&&Crp))	crp
melB	((MelR)||(MelR&&Crp))	crp
melR	((melib_xt_gt_0)||(melib_xt_gt_0&&Crp))	crp
r_atps4rpp	(((b3736&&b3737&&b3738)&&(b3731&&b3732&&b3733&&b3734&&b3735))||((b3736&&b3737&&b3738)&&(b3731&&b3732&&b3733&&b3734&&b3735)&&b3739))	b3739
r_obtfl	(((b0902&&b0903)&&b2579)||(b0902&&b0903)||(b0902&&b3114))	b2579
r_pfl	(((b0902&&b0903)&&b2579)||(b0902&&b0903)||(b0902&&b3114)||(b3951&&b3952))	b2579
r_rntr1c	((b0684&&b3924&&b4238&&b4237)||(b2895&&b4238)||(b0684&&b4238)||(b2895&&b3924&&b4238&&b4237))	b3924, b4237
r_rntr2c	((b2895&&b4238)||(b0684&&b3924&&b4238&&b4237)||(b0684&&b4238)||(b2895&&b3924&&b4238&&b4237))	b3924, b4237
r_rntr3c	((b2895&&b4238)||(b0684&&b3924&&b4238&&b4237)||(b0684&&b4238)||(b2895&&b3924&&b4238&&b4237))	b3924, b4237
r_rntr4c	((b0684&&b3924&&b4238&&b4237)||(b2895&&b4238)||(b0684&&b4238)||(b2895&&b3924&&b4238&&b4237))	b3924, b4237
rhaA	(RhaS||(RhaS&&Crp))	crp
rhaB	(RhaS||(RhaS&&Crp))	crp
rhaD	(RhaS||(RhaS&&Crp))	crp
rhaT	(RhaS||(RhaS&&Crp))	crp
sdaC	(Crp||(!(Lrp)&&(leu_L_xt_gt_0)&&Crp))	lrp, leu_l_xt_gt_0
treB	(((!TreR)&&Crp)||(!TreR))	crp
treC	(((!TreR)&&Crp)||(!TreR))	crp
xylA	((XylR&&Crp)||XylR)	crp
xylB	((XylR&&Crp)||XylR)	crp
xylF	((XylR&&Crp)||XylR)	crp
xylG	((XylR&&Crp)||XylR)	crp
xylH	((XylR&&Crp)||XylR)	crp

## Sheet: List of not canalizing functions
List of not canalizing functions
Node	Function
astA	((!(Growth_gt_0)&&RpoS)||(NRI_hi&&RpoN))
astB	((!(Growth_gt_0)&&RpoS)||(NRI_hi&&RpoN))
astC	((!(Growth_gt_0)&&RpoS)||(NRI_hi&&RpoN))
astD	((!(Growth_gt_0)&&RpoS)||(NRI_hi&&RpoN))
astE	((!(Growth_gt_0)&&RpoS)||(NRI_hi&&RpoN))
r_achbs	((b3670&&b3671)||(b0077&&b0078))
r_acls	((b0077&&b0078)||(b3670&&b3671))
r_alaalaabcpp	((b1487&&b1486&&b1485&&b1484&&b1483)||(b3544&&b3543&&b3542&&b3541&&b3540))
r_argabcpp	((b2310&&b2307&&b2306&&b2308)||(b0863&&b0860&&b0861&&b0864&&b0862))
r_butso3abcpp	((b0936&&b0933&&b0934)||(b0365&&b0366&&b0367))
r_cytbdpp	((b0978&&b0979)||(b0733&&b0734))
r_dmsor1	((b1587&&b1588&&b1589&&b1590)||(b0894&&b0895&&b0896))
r_fdh4pp	((b3892&&b3893&&b3894)||(b1474&&b1475&&b1476))
r_fdh5pp	((b1474&&b1475&&b1476)||(b3892&&b3893&&b3894))
r_hyd1pp	((b0972&&b0973&&b0974)||(b2994&&b2997)||(b2719&&b2720&&b2721&&b2722&&b2723&&b2724))
r_hyd2pp	((b0972&&b0973&&b0974)||(b2994&&b2997))
r_hyd3pp	((b0972&&b0973&&b0974)||(b2994&&b2997))
r_isetacabcpp	((b0365&&b0366&&b0367)||(b0936&&b0933&&b0934))
r_mobdabcpp	((b2422&&b2425&&b2424&&b2423)||(b0763&&b0764&&b0765)||(b2422&&b2424&&b2423&&b3917))
r_no3r1pp	((b1465&&b1466&&b1467&&b1468)||(b1224&&b1225&&b1226&&b1227))
r_no3r2pp	((b1465&&b1466&&b1467&&b1468)||(b1224&&b1225&&b1226&&b1227))
r_pfl	(((b0902&&b0903)&&b2579)||(b0902&&b0903)||(b0902&&b3114)||(b3951&&b3952))
r_ptrcabcpp	((b1440&&b1441&&b1442&&b1443)||(b0854&&b0855&&b0856&&b0857)||(b1126&&b1125&&b1124&&b1123))
r_ribabcpp	((b4231&&b4227&&b4485&&b4230)||(b3749&&b3751&&b3750&&b3748)||(b4087&&b4088&&b4086))
r_spmdabcpp	((b1126&&b1125&&b1124&&b1123)||(b1440&&b1441&&b1442&&b1443))
r_sulabcpp	((b2422&&b2424&&b2423&&b3917)||(b0763&&b0764&&b0765)||(b2422&&b2425&&b2424&&b2423))
r_tgbpa	((b3132&&b3137)||(b2095&&b2096))
r_tmaor1	((b1587&&b1588&&b1589&&b1590)||(b0894&&b0895&&b0896))
r_tmaor1pp	((b1872&&b1873)||(b0996&&b0997))
r_tmaor2pp	((b1872&&b1873)||(b0996&&b0997))

## Sheet: Average sensitivity
Average sensitivity
Node	In-degree	Bias of function under uniform distribution	Average sensitivity uniform distribution	Bias of function under product distribution	Average sensitivity under product distribution
abc	1	0.5	1	0.5	1
aceA	3	0.375	1.25	0.1875	1
aceB	3	0.375	1.25	0.1875	1
aceE	2	0.75	1	0.99707	0.505859
aceF	2	0.75	1	0.99707	0.505859
acnA	1	0.5	1	0.5	1
acs	4	0.8125	1	0.750031	1.0625
add	2	0.75	1	0.75	1
adhE	5	0.96875	0.3125	0.953125	0.4375
adiA	1	0.5	1	0.5	1
adiY	3	0.125	0.75	0.125	0.75
aldB	2	0.25	1	0.125	0.75
allA	1	0.5	1	0.5	1
allB	1	0.5	1	0.5	1
allC	1	0.5	1	0.5	1
ansB	2	0.25	1	0.125	0.75
appY	1	0.5	1	0.5	1
araA	1	0.5	1	0.5	1
araB	1	0.5	1	0.5	1
araC	1	0.5	1	0.5	1
araD	1	0.5	1	0.5	1
araE	1	0.5	1	0.5	1
araF	1	0.5	1	0.5	1
araG	1	0.5	1	0.5	1
araH_1	1	0.5	1	0.5	1
araH_2	1	0.5	1	0.5	1
arcA	1	0.5	1	0.5	1
argA	1	0.5	1	0.5	1
argB	1	0.5	1	0.5	1
argC	1	0.5	1	0.5	1
argD	1	0.5	1	0.5	1
argE	1	0.5	1	0.5	1
argF	1	0.5	1	0.5	1
argH	1	0.5	1	0.5	1
argI	1	0.5	1	0.5	1
argR	1	0.5	1	0.5	1
argT	1	0.5	1	0.5	1
aroF	3	0.625	1.25	0.34375	1.625
aroG	3	0.625	1.25	0.34375	1.625
aroH	1	0.5	1	0.5	1
aroL	2	0.75	1	0.5625	1.375
aroP	4	0.5625	1.25	0.234375	1.53125
asnA	2	0.25	1	0.015625	0.53125
asnC	2	0.25	1	0.03125	0.5625
aspA	2	0.75	1	0.625	1.25
astA	4	0.4375	1.5	0.273438	1.39062
astB	4	0.4375	1.5	0.273438	1.39062
astC	4	0.4375	1.5	0.273438	1.39062
astD	4	0.4375	1.5	0.273438	1.39062
astE	4	0.4375	1.5	0.273438	1.39062
atoA	1	0.5	1	0.5	1
atoB	1	0.5	1	0.5	1
atoC	1	0.5	1	0.5	1
atoD	1	0.5	1	0.5	1
atoE	1	0.5	1	0.5	1
atoS	1	0.5	1	0.5	1
avtA	2	0.25	1	0.25	1
betB	2	0.25	1	0.25	1
betI	1	0.5	1	0.5	1
betT	1	0.5	1	0.5	1
bioA	1	0.5	1	0.5	1
bioB	1	0.5	1	0.5	1
bioD	1	0.5	1	0.5	1
bioF	1	0.5	1	0.5	1
birA	1	0.5	1	0.5	1
cadA	2	0.75	1	0.75	1
cadB	2	0.75	1	0.75	1
cadC	1	0.5	1	0.5	1
caiB	2	0.25	1	0.0078125	0.28125
caiD	2	0.25	1	0.0078125	0.28125
caiF	3	0.125	0.75	0.03125	0.3125
caiT	2	0.25	1	0.0078125	0.28125
carA	1	0.5	1	0.5	1
carB	1	0.5	1	0.5	1
cbl	3	0.125	0.75	0.125	0.75
cdd	2	0.25	1	0.125	0.75
citD	1	0.5	1	0.5	1
citE	1	0.5	1	0.5	1
citF	1	0.5	1	0.5	1
citT	2	0.25	1	0.25	1
cobS	1	0.5	1	0.5	1
cobT	1	0.5	1	0.5	1
cobU	1	0.5	1	0.5	1
codA	2	0.75	1	0.296875	1.6875
codB	2	0.75	1	0.296875	1.6875
cpxR	1	0.5	1	0.5	1
crp	1	0.5	1	0.5	1
crpglcn	1	0.5	1	0.5	1
crpnoarab	3	0.125	0.75	0.125	0.75
crpnogl	7	0.0078125	0.109375	0.0078125	0.109375
crpnoglc	2	0.25	1	0.25	1
crpnoglcn	1	0.5	1	0.5	1
crpnoglt	8	0.00390625	0.0625	0.00390625	0.0625
crpnolac	9	0.00195312	0.0351562	0.00195312	0.0351562
crpnomal	6	0.015625	0.1875	0.015625	0.1875
crpnoman	10	0.000976562	0.0195312	0.000976562	0.0195312
crpnorib	5	0.03125	0.3125	0.03125	0.3125
crpnosucc	11	0.000488281	0.0107422	0.000488281	0.0107422
crpnoxyl	4	0.0625	0.5	0.0625	0.5
cyaA	1	0.5	1	0.5	1
cydA	2	0.75	1	0.75	1
cydB	2	0.75	1	0.75	1
cynR	1	0.5	1	0.5	1
cynS	1	0.5	1	0.5	1
cynX	1	0.5	1	0.5	1
cyoA	2	0.25	1	0.25	1
cyoB	2	0.25	1	0.25	1
cyoC	2	0.25	1	0.25	1
cyoD	2	0.25	1	0.25	1
cyoE	2	0.25	1	0.25	1
cysA	1	0.5	1	0.5	1
cysB	1	0.5	1	0.5	1
cysC	1	0.5	1	0.5	1
cysD	1	0.5	1	0.5	1
cysE	1	0.5	1	0.5	1
cysH	1	0.5	1	0.5	1
cysI	1	0.5	1	0.5	1
cysJ	1	0.5	1	0.5	1
cysK	1	0.5	1	0.5	1
cysM	1	0.5	1	0.5	1
cysN	1	0.5	1	0.5	1
cysP	1	0.5	1	0.5	1
cysU	1	0.5	1	0.5	1
cysW	1	0.5	1	0.5	1
cysZ	1	0.5	1	0.5	1
cytR	1	0.5	1	0.5	1
dadA	2	0.25	1	0.375	1.25
dadX	3	0.375	1.25	0.1875	1
dapB	1	0.5	1	0.5	1
dctA	4	0.0625	0.5	0.000228882	0.235535
dcuB	4	0.0625	0.5	0.000114441	0.117996
dcuC	2	0.75	1	0.75	1
dcuR	1	0.5	1	0.5	1
dcuS	4	0.9375	0.5	0.9375	0.5
deoA	3	0.125	0.75	0.09375	0.6875
deoB	3	0.875	0.75	0.9375	0.5
deoC	1	0.5	1	0.5	1
deoD	3	0.875	0.75	0.9375	0.5
deoR	2	0.25	1	0.25	1
dgoA	1	0.5	1	0.5	1
dgoK	1	0.5	1	0.5	1
dgoT	1	0.5	1	0.5	1
dmsA	2	0.25	1	0.125	0.75
dmsB	2	0.25	1	0.125	0.75
dmsC	2	0.25	1	0.125	0.75
dpiA	1	0.5	1	0.5	1
dpiB	1	0.5	1	0.5	1
dsdA	1	0.5	1	0.5	1
dsdC	1	0.5	1	0.5	1
edd	1	0.5	1	0.5	1
entA	1	0.5	1	0.5	1
entB	1	0.5	1	0.5	1
entC	1	0.5	1	0.5	1
entD	1	0.5	1	0.5	1
entE	1	0.5	1	0.5	1
epd	1	0.5	1	0.5	1
exuR	8	0.00390625	0.0625	0.00390625	0.0625
exuT	1	0.5	1	0.5	1
fabA	4	0.9375	0.5	0.890625	0.78125
fabB	4	0.9375	0.5	0.890625	0.78125
fabD	1	0.5	1	0.5	1
fabF	4	0.9375	0.5	0.890625	0.78125
fabG	4	0.9375	0.5	0.890625	0.78125
fabH	1	0.5	1	0.5	1
fabI	4	0.9375	0.5	0.890625	0.78125
fabZ	4	0.9375	0.5	0.890625	0.78125
fadA	2	0.75	1	0.9375	0.625
fadB	2	0.75	1	0.9375	0.625
fadD	2	0.75	1	0.9375	0.625
fadF	2	0.75	1	0.9375	0.625
fadL	3	0.125	0.75	0.09375	0.6875
fadR	2	0.75	1	0.75	1
fadr2	3	0.125	0.75	0.125	0.75
fbaB	3	0.625	1.25	0.625	1.25
fdhF	3	0.125	0.75	0.00390625	0.265625
fdnG	2	0.75	1	0.875	0.75
fdnH	2	0.75	1	0.875	0.75
fdnI	2	0.75	1	0.875	0.75
fdoG	2	0.75	1	0.75	1
fdoH	2	0.75	1	0.75	1
fdoI	2	0.75	1	0.75	1
feaB	1	0.5	1	0.5	1
feaR	1	0.5	1	0.5	1
fhlA	6	0.015625	0.1875	0.015625	0.1875
fis	1	0.5	1	0.5	1
fnr	1	0.5	1	0.5	1
focA	4	0.6875	1.25	0.609375	1.375
focB	4	0.6875	1.25	0.609375	1.375
frdA	3	0.875	0.75	0.976562	0.453125
frdB	3	0.875	0.75	0.976562	0.453125
frdC	3	0.875	0.75	0.976562	0.453125
frdD	3	0.875	0.75	0.976562	0.453125
fruA	1	0.5	1	0.5	1
fruB	1	0.5	1	0.5	1
fruK	1	0.5	1	0.5	1
fruR	1	0.5	1	0.5	1
fucA	1	0.5	1	0.5	1
fucI	1	0.5	1	0.5	1
fucK	1	0.5	1	0.5	1
fucO	3	0.375	1.25	0.375	1.25
fucP	1	0.5	1	0.5	1
fucR	1	0.5	1	0.5	1
fumA	2	0.25	1	0.25	1
fumB	4	0.9375	0.5	0.994141	0.136719
fumC	4	0.8125	1	0.84375	0.9375
fur	3	0.375	1.25	0.4375	1.25
gadA	3	0.625	1.25	0.6875	1.25
gadB	2	0.75	1	0.75	1
galE	4	0.5625	1.25	0.515625	1.125
galK	4	0.5625	1.25	0.515625	1.125
galP	2	0.75	1	0.8125	1
galR	2	0.75	1	0.75	1
galS	2	0.75	1	0.75	1
galT	4	0.5625	1.25	0.515625	1.125
garD	1	0.5	1	0.5	1
garK	1	0.5	1	0.5	1
garL	1	0.5	1	0.5	1
garR	1	0.5	1	0.5	1
gatA	1	0.5	1	0.5	1
gatB	1	0.5	1	0.5	1
gatC	1	0.5	1	0.5	1
gatD	1	0.5	1	0.5	1
gatR_1	1	0.5	1	0.5	1
gatR_2	1	0.5	1	0.5	1
gatY	1	0.5	1	0.5	1
gatZ	1	0.5	1	0.5	1
gcd	1	0.5	1	0.5	1
gcl	1	0.5	1	0.5	1
gcvA	1	0.5	1	0.5	1
gcvH	6	0.203125	1.0625	0.357269	1.72632
gcvP	6	0.203125	1.0625	0.357269	1.72632
gcvR	1	0.5	1	0.5	1
gcvT	6	0.203125	1.0625	0.357269	1.72632
gdhA	2	0.25	1	0.46875	1.4375
glcA	2	0.25	1	0.375	1.25
glcB	2	0.25	1	0.375	1.25
glcC	2	0.75	1	0.75	1
glgP	1	0.5	1	0.5	1
glmU	1	0.5	1	0.5	1
glnA	2	0.25	1	0.125	0.75
glnB	1	0.5	1	0.5	1
glnD	1	0.5	1	0.5	1
glnG	1	0.5	1	0.5	1
glpA	4	0.1875	1	0.0117188	0.414062
glpB	4	0.1875	1	0.0117188	0.414062
glpC	4	0.1875	1	0.0117188	0.414062
glpD	3	0.125	0.75	0.00390625	0.265625
glpE	1	0.5	1	0.5	1
glpK	2	0.25	1	0.0078125	0.515625
glpQ	3	0.375	1.25	0.1875	1
glpR	1	0.5	1	0.5	1
glpT	2	0.25	1	0.125	0.75
gltB	8	0.636719	1.32812	0.95459	0.801758
gltD	8	0.636719	1.32812	0.95459	0.801758
gltI	1	0.5	1	0.5	1
gltJ	1	0.5	1	0.5	1
gltK	1	0.5	1	0.5	1
gltL	1	0.5	1	0.5	1
gltS	1	0.5	1	0.5	1
glxK	1	0.5	1	0.5	1
glxR	1	0.5	1	0.5	1
glyA	3	0.875	0.75	0.8125	1
gntK	2	0.25	1	0.25	1
gntP	2	0.25	1	0.125	0.75
gntR	1	0.5	1	0.5	1
gntT	2	0.25	1	0.25	1
gor	2	0.75	1	0.75	1
guaA	2	0.75	1	0.8125	1
guaB	2	0.75	1	0.8125	1
guaC	2	0.25	1	0.25	1
gudD	1	0.5	1	0.5	1
hcaB	2	0.25	1	0.25	1
hcaC	2	0.25	1	0.25	1
hcaD	2	0.25	1	0.25	1
hcaE	2	0.25	1	0.25	1
hcaF	2	0.25	1	0.25	1
hcaR	1	0.5	1	0.5	1
hisJ	1	0.5	1	0.5	1
hisM	1	0.5	1	0.5	1
hisP	1	0.5	1	0.5	1
hisQ	1	0.5	1	0.5	1
hpt	1	0.5	1	0.5	1
hyaA	3	0.375	1.25	0.375	1.25
hyaB	3	0.375	1.25	0.375	1.25
hyaC	3	0.375	1.25	0.375	1.25
hybC	3	0.125	0.75	0.00390625	0.265625
hybO	3	0.125	0.75	0.00390625	0.265625
hycB	3	0.125	0.75	0.00390625	0.265625
hycC	3	0.125	0.75	0.00390625	0.265625
hycD	3	0.125	0.75	0.00390625	0.265625
hycE	3	0.125	0.75	0.00390625	0.265625
hycF	3	0.125	0.75	0.00390625	0.265625
hycG	3	0.125	0.75	0.00390625	0.265625
iclR	1	0.5	1	0.5	1
idnD	1	0.5	1	0.5	1
idnO	1	0.5	1	0.5	1
idnR	2	0.75	1	0.75	1
idnT	1	0.5	1	0.5	1
ilvB	3	0.125	0.75	0.0625	0.5
ilvC	1	0.5	1	0.5	1
ilvG_1	4	0.0625	0.5	0.0625	0.5
ilvG_2	4	0.0625	0.5	0.0625	0.5
ilvH	2	0.25	1	0.25	1
ilvI	2	0.25	1	0.25	1
ilvM	4	0.0625	0.5	0.0625	0.5
ilvN	3	0.125	0.75	0.0625	0.5
ilvY	1	0.5	1	0.5	1
katE	1	0.5	1	0.5	1
katG	3	0.125	0.75	0.125	0.75
kbl	2	0.25	1	0.25	1
kdgK	1	0.5	1	0.5	1
kdgR	3	0.125	0.75	0.125	0.75
kdgT	1	0.5	1	0.5	1
kdpA	1	0.5	1	0.5	1
kdpB	1	0.5	1	0.5	1
kdpC	1	0.5	1	0.5	1
kdpD	1	0.5	1	0.5	1
kdpE	1	0.5	1	0.5	1
lacI	1	0.5	1	0.5	1
lacY	2	0.25	1	0.125	0.75
lacZ	2	0.25	1	0.125	0.75
lamB	1	0.5	1	0.5	1
leuA	2	0.75	1	0.75	1
leuB	2	0.75	1	0.75	1
leuC	2	0.75	1	0.75	1
leuD	2	0.75	1	0.75	1
livF	2	0.75	1	0.75	1
livG	2	0.75	1	0.75	1
livH	2	0.75	1	0.75	1
livJ	2	0.75	1	0.75	1
livK	2	0.75	1	0.75	1
livM	2	0.75	1	0.75	1
lldD	2	0.25	1	0.25	1
lldP	1	0.5	1	0.5	1
lrp	1	0.5	1	0.5	1
lysA	2	0.25	1	0.25	1
lysC	1	0.5	1	0.5	1
lysR	1	0.5	1	0.5	1
malE	1	0.5	1	0.5	1
malF	1	0.5	1	0.5	1
malG	1	0.5	1	0.5	1
malI	1	0.5	1	0.5	1
malK	1	0.5	1	0.5	1
malP	1	0.5	1	0.5	1
malQ	1	0.5	1	0.5	1
malT	5	0.96875	0.3125	0.96875	0.3125
malX	1	0.5	1	0.5	1
malY	1	0.5	1	0.5	1
malZ	1	0.5	1	0.5	1
manX	2	0.75	1	0.500977	1.49805
manY	2	0.75	1	0.500977	1.49805
manZ	2	0.75	1	0.500977	1.49805
marA	1	0.5	1	0.5	1
mdh	1	0.5	1	0.5	1
melA	1	0.5	1	0.5	1
melB	1	0.5	1	0.5	1
melR	1	0.5	1	0.5	1
metA	2	0.75	1	0.75	1
metB	1	0.5	1	0.5	1
metC	1	0.5	1	0.5	1
metE	2	0.25	1	0.25	1
metH	1	0.5	1	0.5	1
metJ	1	0.5	1	0.5	1
metL	1	0.5	1	0.5	1
metR	1	0.5	1	0.5	1
mglA	2	0.25	1	0.0625	0.5
mglB	2	0.25	1	0.0625	0.5
mglC	2	0.25	1	0.0625	0.5
mhpA	1	0.5	1	0.5	1
mhpB	1	0.5	1	0.5	1
mhpC	1	0.5	1	0.5	1
mhpD	1	0.5	1	0.5	1
mhpE	1	0.5	1	0.5	1
mhpF	1	0.5	1	0.5	1
mhpR	1	0.5	1	0.5	1
mlc	1	0.5	1	0.5	1
mqo	1	0.5	1	0.5	1
mtlA	1	0.5	1	0.5	1
mtlD	1	0.5	1	0.5	1
mtlR	1	0.5	1	0.5	1
mtr	4	0.6875	1.25	0.828125	1.15625
nac	2	0.25	1	0.0625	0.625
nadB	1	0.5	1	0.5	1
nadR	1	0.5	1	0.5	1
nagA	1	0.5	1	0.5	1
nagB	2	0.75	1	0.875	0.75
nagC	2	0.25	1	0.25	1
nagE	1	0.5	1	0.5	1
narG	2	0.25	1	0.375	1.25
narH	2	0.25	1	0.375	1.25
narI	2	0.25	1	0.375	1.25
narJ	2	0.25	1	0.375	1.25
narK	2	0.75	1	0.875	0.75
narL	2	0.75	1	0.75	1
ndh	1	0.5	1	0.5	1
nhaA	2	0.75	1	0.75	1
nhaR	1	0.5	1	0.5	1
nirB	2	0.25	1	0.375	1.25
nirC	2	0.25	1	0.375	1.25
nirD	2	0.25	1	0.375	1.25
nrdA	1	0.5	1	0.5	1
nrdB	1	0.5	1	0.5	1
nrdD	1	0.5	1	0.5	1
nri_hi	2	0.25	1	0.0625	0.625
nri_low	3	0.125	0.75	0.125	0.75
nuoA	3	0.625	1.25	0.8125	1
nuoB	3	0.625	1.25	0.8125	1
nuoC	3	0.625	1.25	0.8125	1
nuoE	3	0.625	1.25	0.8125	1
nuoF	3	0.625	1.25	0.8125	1
nuoG	3	0.625	1.25	0.8125	1
nuoH	3	0.625	1.25	0.8125	1
nuoI	3	0.625	1.25	0.8125	1
nuoJ	3	0.625	1.25	0.8125	1
nuoK	3	0.625	1.25	0.8125	1
nuoL	3	0.625	1.25	0.8125	1
nuoM	3	0.625	1.25	0.8125	1
nuoN	3	0.625	1.25	0.8125	1
nupC	2	0.75	1	0.625	1.25
nupG	3	0.875	0.75	0.90625	0.6875
ompR	1	0.5	1	0.5	1
otsA	1	0.5	1	0.5	1
otsB	1	0.5	1	0.5	1
oxyR	1	0.5	1	0.5	1
pdhR	1	0.5	1	0.5	1
pflA	4	0.6875	1.25	0.609375	1.375
pflB	4	0.6875	1.25	0.609375	1.375
pflC	2	0.75	1	0.75	1
pflD	2	0.75	1	0.75	1
pheA	1	0.5	1	0.5	1
phoB	1	0.5	1	0.5	1
phoR	1	0.5	1	0.5	1
pitB	1	0.5	1	0.5	1
pncB	1	0.5	1	0.5	1
poxB	2	0.25	1	0.25	1
pps	1	0.5	1	0.5	1
proP	3	0.125	0.75	0.1875	1
prpB	1	0.5	1	0.5	1
prpC	1	0.5	1	0.5	1
prpD	1	0.5	1	0.5	1
prpE	1	0.5	1	0.5	1
prsA	1	0.5	1	0.5	1
pstA	1	0.5	1	0.5	1
pstB	1	0.5	1	0.5	1
pstC	1	0.5	1	0.5	1
pstS	1	0.5	1	0.5	1
ptsG	2	0.75	1	0.75	1
purA	2	0.75	1	0.625	1.25
purB	1	0.5	1	0.5	1
purC	1	0.5	1	0.5	1
purD	1	0.5	1	0.5	1
purE	1	0.5	1	0.5	1
purF	1	0.5	1	0.5	1
purK	1	0.5	1	0.5	1
purL	1	0.5	1	0.5	1
purM	1	0.5	1	0.5	1
purN	1	0.5	1	0.5	1
purR	2	0.75	1	0.75	1
purT	1	0.5	1	0.5	1
putA	3	0.875	0.75	0.648438	1.54688
putP	3	0.875	0.75	0.648438	1.54688
pykF	1	0.5	1	0.5	1
pyrB	2	0.25	1	0.25	1
pyrC	3	0.875	0.75	0.8125	1
pyrD	3	0.875	0.75	0.8125	1
pyrE	2	0.25	1	0.25	1
pyrI	2	0.25	1	0.25	1
r_12ppdrtex	4	0.9375	0.5	0.9375	0.5
r_12ppdstex	4	0.9375	0.5	0.9375	0.5
r_14glucanabcpp	4	0.0625	0.5	0.880738	3.6366
r_14glucantexi	1	0.5	1	0.5	1
r_23camptex	4	0.9375	0.5	0.9375	0.5
r_23ccmptex	4	0.9375	0.5	0.9375	0.5
r_23cgmptex	4	0.9375	0.5	0.9375	0.5
r_23cumptex	4	0.9375	0.5	0.9375	0.5
r_23dappatex	4	0.9375	0.5	0.9375	0.5
r_23pde2pp	1	0.5	1	0.5	1
r_23pde4pp	1	0.5	1	0.5	1
r_23pde7pp	1	0.5	1	0.5	1
r_23pde9pp	1	0.5	1	0.5	1
r_26dahtex	4	0.9375	0.5	0.9375	0.5
r_2agpa120tipp	1	0.5	1	0.5	1
r_2agpa140tipp	1	0.5	1	0.5	1
r_2agpa141tipp	1	0.5	1	0.5	1
r_2agpa160tipp	1	0.5	1	0.5	1
r_2agpa161tipp	1	0.5	1	0.5	1
r_2agpa180tipp	1	0.5	1	0.5	1
r_2agpa181tipp	1	0.5	1	0.5	1
r_2agpe120tipp	1	0.5	1	0.5	1
r_2agpe140tipp	1	0.5	1	0.5	1
r_2agpe141tipp	1	0.5	1	0.5	1
r_2agpe160tipp	1	0.5	1	0.5	1
r_2agpe161tipp	1	0.5	1	0.5	1
r_2agpe180tipp	1	0.5	1	0.5	1
r_2agpe181tipp	1	0.5	1	0.5	1
r_2agpeat120	1	0.5	1	0.5	1
r_2agpeat140	1	0.5	1	0.5	1
r_2agpeat141	1	0.5	1	0.5	1
r_2agpeat160	1	0.5	1	0.5	1
r_2agpeat161	1	0.5	1	0.5	1
r_2agpeat180	1	0.5	1	0.5	1
r_2agpeat181	1	0.5	1	0.5	1
r_2agpg120tipp	1	0.5	1	0.5	1
r_2agpg140tipp	1	0.5	1	0.5	1
r_2agpg141tipp	1	0.5	1	0.5	1
r_2agpg160tipp	1	0.5	1	0.5	1
r_2agpg161tipp	1	0.5	1	0.5	1
r_2agpg180tipp	1	0.5	1	0.5	1
r_2agpg181tipp	1	0.5	1	0.5	1
r_2agpgat120	1	0.5	1	0.5	1
r_2agpgat140	1	0.5	1	0.5	1
r_2agpgat141	1	0.5	1	0.5	1
r_2agpgat160	1	0.5	1	0.5	1
r_2agpgat161	1	0.5	1	0.5	1
r_2agpgat180	1	0.5	1	0.5	1
r_2agpgat181	1	0.5	1	0.5	1
r_2dglcnrx	1	0.5	1	0.5	1
r_2dglcnry	1	0.5	1	0.5	1
r_2dgulrx	1	0.5	1	0.5	1
r_2dgulry	1	0.5	1	0.5	1
r_2mahmp	2	0.75	1	0.75	1
r_34dhpactex	4	0.9375	0.5	0.9375	0.5
r_3amptex	4	0.9375	0.5	0.9375	0.5
r_3cmptex	4	0.9375	0.5	0.9375	0.5
r_3gmptex	4	0.9375	0.5	0.9375	0.5
r_3had100	2	0.75	1	0.988037	0.21875
r_3had120	2	0.75	1	0.988037	0.21875
r_3had121	2	0.75	1	0.988037	0.21875
r_3had140	2	0.75	1	0.988037	0.21875
r_3had141	2	0.75	1	0.988037	0.21875
r_3had160	2	0.75	1	0.988037	0.21875
r_3had161	2	0.75	1	0.988037	0.21875
r_3had180	2	0.75	1	0.988037	0.21875
r_3had181	2	0.75	1	0.988037	0.21875
r_3had40	2	0.75	1	0.988037	0.21875
r_3had60	2	0.75	1	0.988037	0.21875
r_3had80	2	0.75	1	0.988037	0.21875
r_3hcinnmh	1	0.5	1	0.5	1
r_3hpppnh	1	0.5	1	0.5	1
r_3kgk	1	0.5	1	0.5	1
r_3ntd2pp	1	0.5	1	0.5	1
r_3ntd4pp	1	0.5	1	0.5	1
r_3ntd7pp	1	0.5	1	0.5	1
r_3ntd9pp	1	0.5	1	0.5	1
r_3oar100	1	0.5	1	0.5	1
r_3oar120	1	0.5	1	0.5	1
r_3oar121	1	0.5	1	0.5	1
r_3oar140	1	0.5	1	0.5	1
r_3oar141	1	0.5	1	0.5	1
r_3oar160	1	0.5	1	0.5	1
r_3oar161	1	0.5	1	0.5	1
r_3oar180	1	0.5	1	0.5	1
r_3oar181	1	0.5	1	0.5	1
r_3oar40	1	0.5	1	0.5	1
r_3oar60	1	0.5	1	0.5	1
r_3oar80	1	0.5	1	0.5	1
r_3oas100	2	0.75	1	0.988037	0.21875
r_3oas120	2	0.75	1	0.988037	0.21875
r_3oas121	1	0.5	1	0.5	1
r_3oas140	2	0.75	1	0.988037	0.21875
r_3oas141	1	0.5	1	0.5	1
r_3oas160	2	0.75	1	0.988037	0.21875
r_3oas161	1	0.5	1	0.5	1
r_3oas180	2	0.75	1	0.988037	0.21875
r_3oas181	1	0.5	1	0.5	1
r_3oas60	2	0.75	1	0.988037	0.21875
r_3oas80	2	0.75	1	0.988037	0.21875
r_3peptabcpp	5	0.03125	0.3125	0.03125	0.3125
r_3pepttex	4	0.9375	0.5	0.9375	0.5
r_3umptex	4	0.9375	0.5	0.9375	0.5
r_42a12booxpp	1	0.5	1	0.5	1
r_4hoxpacdtex	4	0.9375	0.5	0.9375	0.5
r_4hthrs	1	0.5	1	0.5	1
r_4pcp	1	0.5	1	0.5	1
r_4peptabcpp	5	0.03125	0.3125	0.03125	0.3125
r_4pepttex	4	0.9375	0.5	0.9375	0.5
r_5dglcnr	1	0.5	1	0.5	1
r_5dglcnt2rpp	1	0.5	1	0.5	1
r_5dglcntex	4	0.9375	0.5	0.9375	0.5
r_5doan	1	0.5	1	0.5	1
r_a5piso	2	0.75	1	0.75	1
r_aacps1	2	0.25	1	0.25	1
r_aacps2	2	0.25	1	0.25	1
r_aacps3	2	0.25	1	0.25	1
r_aacps4	2	0.25	1	0.25	1
r_aacps5	2	0.25	1	0.25	1
r_aacps6	2	0.25	1	0.25	1
r_aacps7	2	0.25	1	0.25	1
r_aacps8	2	0.25	1	0.25	1
r_aacps9	2	0.25	1	0.25	1
r_aaddgt	1	0.5	1	0.5	1
r_aamyl	1	0.5	1	0.5	1
r_aamylpp	1	0.5	1	0.5	1
r_ab6pgh	1	0.5	1	0.5	1
r_abta	2	0.75	1	0.75	1
r_abutd	1	0.5	1	0.5	1
r_abutt2pp	1	0.5	1	0.5	1
r_abuttex	4	0.9375	0.5	0.9375	0.5
r_acacct	2	0.25	1	0.25	1
r_acact1r	1	0.5	1	0.5	1
r_acact2pp	1	0.5	1	0.5	1
r_acactex	4	0.9375	0.5	0.9375	0.5
r_acald	2	0.75	1	0.976562	0.546875
r_acaldtex	4	0.9375	0.5	0.9375	0.5
r_acaldtpp	1	0.5	1	0.5	1
r_acanthat	1	0.5	1	0.5	1
r_acbipgt	1	0.5	1	0.5	1
r_accoac	4	0.0625	0.5	0.0625	0.5
r_accoal	1	0.5	1	0.5	1
r_acgal1ptex	4	0.9375	0.5	0.9375	0.5
r_acgaltex	4	0.9375	0.5	0.9375	0.5
r_acgam1ptex	4	0.9375	0.5	0.9375	0.5
r_acgamk	1	0.5	1	0.5	1
r_acgamt	1	0.5	1	0.5	1
r_acgaptspp	5	0.15625	0.9375	0.210938	1.07812
r_acgatex	4	0.9375	0.5	0.9375	0.5
r_acgk	1	0.5	1	0.5	1
r_acgs	1	0.5	1	0.5	1
r_achbs	4	0.4375	1.5	0.0661621	0.615234
r_ackr	3	0.875	0.75	0.997871	0.382095
r_acls	4	0.4375	1.5	0.0661621	0.615234
r_acmamut	1	0.5	1	0.5	1
r_acmanaptspp	5	0.03125	0.3125	0.0314335	0.313967
r_acmanatex	4	0.9375	0.5	0.9375	0.5
r_acmumptspp	4	0.0625	0.5	0.0625	0.5
r_acmumtex	4	0.9375	0.5	0.9375	0.5
r_acnamt2pp	1	0.5	1	0.5	1
r_acnamtex	3	0.875	0.75	0.875	0.75
r_acnml	1	0.5	1	0.5	1
r_acoad1f	1	0.5	1	0.5	1
r_acoad2f	1	0.5	1	0.5	1
r_acoad3f	1	0.5	1	0.5	1
r_acoad4f	1	0.5	1	0.5	1
r_acoad5f	1	0.5	1	0.5	1
r_acoad6f	1	0.5	1	0.5	1
r_acoad7f	1	0.5	1	0.5	1
r_acoad8f	1	0.5	1	0.5	1
r_acoata	2	0.25	1	0.25	1
r_acoda	1	0.5	1	0.5	1
r_aconis	1	0.5	1	0.5	1
r_aconmt	1	0.5	1	0.5	1
r_aconta	2	0.75	1	0.875	0.75
r_acontb	2	0.75	1	0.875	0.75
r_acota	2	0.75	1	0.636719	1.22656
r_acps1	2	0.75	1	0.75	1
r_acs	1	0.5	1	0.5	1
r_acsertex	4	0.9375	0.5	0.9375	0.5
r_acsertpp	2	0.75	1	0.75	1
r_act4pp	1	0.5	1	0.5	1
r_actex	4	0.9375	0.5	0.9375	0.5
r_ada	1	0.5	1	0.5	1
r_adcl	1	0.5	1	0.5	1
r_adcs	2	0.25	1	0.25	1
r_add	1	0.5	1	0.5	1
r_adet2rpp	1	0.5	1	0.5	1
r_adetex	4	0.9375	0.5	0.9375	0.5
r_adk1	1	0.5	1	0.5	1
r_adk3	1	0.5	1	0.5	1
r_adk4	1	0.5	1	0.5	1
r_admdc	1	0.5	1	0.5	1
r_adncyc	1	0.5	1	0.5	1
r_adnk1	1	0.5	1	0.5	1
r_adnt2pp	2	0.75	1	0.964844	0.46875
r_adnt2rpp	1	0.5	1	0.5	1
r_adntex	1	0.5	1	0.5	1
r_adnuc	1	0.5	1	0.5	1
r_adocbik	1	0.5	1	0.5	1
r_adocblabcpp	3	0.125	0.75	0.125	0.75
r_adocbls	1	0.5	1	0.5	1
r_adocbltonex	4	0.0625	0.5	0.0625	0.5
r_adprdp	1	0.5	1	0.5	1
r_adpt	1	0.5	1	0.5	1
r_adsk	1	0.5	1	0.5	1
r_adsl1r	1	0.5	1	0.5	1
r_adsl2r	1	0.5	1	0.5	1
r_adss	1	0.5	1	0.5	1
r_agdc	1	0.5	1	0.5	1
r_agm3pa	1	0.5	1	0.5	1
r_agm3papp	3	0.875	0.75	0.875	0.75
r_agm3ph	1	0.5	1	0.5	1
r_agm3pt2pp	1	0.5	1	0.5	1
r_agm4pa	1	0.5	1	0.5	1
r_agm4papp	3	0.875	0.75	0.875	0.75
r_agm4pcp	1	0.5	1	0.5	1
r_agm4ph	1	0.5	1	0.5	1
r_agm4pt2pp	1	0.5	1	0.5	1
r_agmh	1	0.5	1	0.5	1
r_agmhe	1	0.5	1	0.5	1
r_agmt	1	0.5	1	0.5	1
r_agmt2pp	1	0.5	1	0.5	1
r_agmtex	4	0.9375	0.5	0.9375	0.5
r_agpat120	1	0.5	1	0.5	1
r_agpat140	1	0.5	1	0.5	1
r_agpat141	1	0.5	1	0.5	1
r_agpat160	1	0.5	1	0.5	1
r_agpat161	1	0.5	1	0.5	1
r_agpat180	1	0.5	1	0.5	1
r_agpat181	1	0.5	1	0.5	1
r_agpr	1	0.5	1	0.5	1
r_agt3	4	0.0625	0.5	0.0625	0.5
r_ahcysns	1	0.5	1	0.5	1
r_aicart	1	0.5	1	0.5	1
r_airc2	1	0.5	1	0.5	1
r_airc3	1	0.5	1	0.5	1
r_akgdh	3	0.125	0.75	0.125	0.75
r_akgt2rpp	1	0.5	1	0.5	1
r_akgtex	4	0.9375	0.5	0.9375	0.5
r_alaabcpp	5	0.03125	0.3125	0.237305	1.58203
r_alaalaabcpp	10	0.0615234	0.605469	0.0615234	0.605469
r_alaalad	1	0.5	1	0.5	1
r_alaalar	2	0.75	1	0.75	1
r_alaalatex	4	0.9375	0.5	0.9375	0.5
r_alaglue	1	0.5	1	0.5	1
r_alar	2	0.75	1	0.59375	1.3125
r_alat2pp	1	0.5	1	0.5	1
r_alat4pp	1	0.5	1	0.5	1
r_alata_d2	2	0.75	1	0.90625	0.6875
r_alata_l2	2	0.75	1	0.90625	0.6875
r_alatex	4	0.9375	0.5	0.9375	0.5
r_alatrs	1	0.5	1	0.5	1
r_alcd19	1	0.5	1	0.5	1
r_alcd2x	3	0.875	0.75	0.988281	0.296875
r_aldd19x	1	0.5	1	0.5	1
r_aldd2x	1	0.5	1	0.5	1
r_aldd2y	1	0.5	1	0.5	1
r_aldd3y	1	0.5	1	0.5	1
r_allabcpp	3	0.125	0.75	0.125	0.75
r_allk	1	0.5	1	0.5	1
r_allpi	1	0.5	1	0.5	1
r_alltamh	1	0.5	1	0.5	1
r_alltex	4	0.9375	0.5	0.9375	0.5
r_alltn	1	0.5	1	0.5	1
r_alltnt2rpp	1	0.5	1	0.5	1
r_alltntex	4	0.9375	0.5	0.9375	0.5
r_allulpe	1	0.5	1	0.5	1
r_alpate160pp	2	0.25	1	0.25	1
r_alpatg160pp	2	0.25	1	0.25	1
r_alr2	4	0.9375	0.5	0.9375	0.5
r_alr4x	1	0.5	1	0.5	1
r_altrh	1	0.5	1	0.5	1
r_am3pa	1	0.5	1	0.5	1
r_am4pa	1	0.5	1	0.5	1
r_am4pcp	1	0.5	1	0.5	1
r_amalt1	1	0.5	1	0.5	1
r_amalt2	1	0.5	1	0.5	1
r_amalt3	1	0.5	1	0.5	1
r_amalt4	1	0.5	1	0.5	1
r_amanaper	1	0.5	1	0.5	1
r_amank	1	0.5	1	0.5	1
r_amaotr	1	0.5	1	0.5	1
r_ammqlt8	1	0.5	1	0.5	1
r_ampms2	1	0.5	1	0.5	1
r_ampn	1	0.5	1	0.5	1
r_amptasecg	4	0.9375	0.5	0.9375	0.5
r_amptasepg	4	0.9375	0.5	0.9375	0.5
r_amptex	4	0.9375	0.5	0.9375	0.5
r_anhgmtex	4	0.9375	0.5	0.9375	0.5
r_anhmk	1	0.5	1	0.5	1
r_anprt	1	0.5	1	0.5	1
r_ans	2	0.25	1	0.25	1
r_aobutds	1	0.5	1	0.5	1
r_aoxsr	1	0.5	1	0.5	1
r_ap4ah	1	0.5	1	0.5	1
r_ap5ah	1	0.5	1	0.5	1
r_apraur	1	0.5	1	0.5	1
r_arai	1	0.5	1	0.5	1
r_arbabcpp	3	0.125	0.75	0.125	0.75
r_arbt2rpp	1	0.5	1	0.5	1
r_arbt3ipp	1	0.5	1	0.5	1
r_arbtex	4	0.9375	0.5	0.9375	0.5
r_arbtnabcpp	3	0.125	0.75	0.125	0.75
r_arbtnexs	1	0.5	1	0.5	1
r_argabcpp	9	0.0917969	0.777344	0.0917969	0.777344
r_argagmt7pp	1	0.5	1	0.5	1
r_argdc	1	0.5	1	0.5	1
r_argdcpp	1	0.5	1	0.5	1
r_argornt7pp	1	0.5	1	0.5	1
r_argsl	1	0.5	1	0.5	1
r_argss	1	0.5	1	0.5	1
r_argt3pp	1	0.5	1	0.5	1
r_argtex	4	0.9375	0.5	0.9375	0.5
r_argtrs	1	0.5	1	0.5	1
r_asad	1	0.5	1	0.5	1
r_ascbpl	1	0.5	1	0.5	1
r_ascbptspp	5	0.03125	0.3125	0.03125	0.3125
r_ascbtex	4	0.9375	0.5	0.9375	0.5
r_asnn	2	0.75	1	0.75	1
r_asnnpp	1	0.5	1	0.5	1
r_asns1	1	0.5	1	0.5	1
r_asns2	1	0.5	1	0.5	1
r_asnt2rpp	1	0.5	1	0.5	1
r_asntex	4	0.9375	0.5	0.9375	0.5
r_asntrs	1	0.5	1	0.5	1
r_aso3t8pp	1	0.5	1	0.5	1
r_aso3tex	4	0.9375	0.5	0.9375	0.5
r_asp1dc	1	0.5	1	0.5	1
r_aspabcpp	4	0.0625	0.5	0.0625	0.5
r_aspct	2	0.25	1	0.0625	0.5
r_aspk	3	0.875	0.75	0.8125	1
r_aspo3	1	0.5	1	0.5	1
r_aspo4	1	0.5	1	0.5	1
r_aspo5	1	0.5	1	0.5	1
r_aspo6	1	0.5	1	0.5	1
r_aspt	1	0.5	1	0.5	1
r_aspt2_2pp	1	0.5	1	0.5	1
r_aspt2_3pp	2	0.75	1	0.500057	1.49989
r_aspt2pp	1	0.5	1	0.5	1
r_aspta	1	0.5	1	0.5	1
r_asptex	4	0.9375	0.5	0.9375	0.5
r_asptrs	1	0.5	1	0.5	1
r_asr	2	0.25	1	0.25	1
r_ast	1	0.5	1	0.5	1
r_athrdhr	1	0.5	1	0.5	1
r_atphs	1	0.5	1	0.5	1
r_atpprt	1	0.5	1	0.5	1
r_atps4rpp	8	0.00390625	0.0625	0.00390625	0.0625
r_balat2pp	1	0.5	1	0.5	1
r_balatex	4	0.9375	0.5	0.9375	0.5
r_betaldhx	1	0.5	1	0.5	1
r_betaldhy	1	0.5	1	0.5	1
r_bsorx	1	0.5	1	0.5	1
r_bsory	1	0.5	1	0.5	1
r_bts4	1	0.5	1	0.5	1
r_butct	2	0.25	1	0.25	1
r_butso3abcpp	6	0.234375	1.3125	0.125214	0.760071
r_butso3tex	4	0.9375	0.5	0.9375	0.5
r_butt2rpp	1	0.5	1	0.5	1
r_buttex	4	0.9375	0.5	0.9375	0.5
r_ca2t3pp	1	0.5	1	0.5	1
r_ca2tex	4	0.9375	0.5	0.9375	0.5
r_cadvtpp	1	0.5	1	0.5	1
r_cat	2	0.75	1	0.5625	1.375
r_cat6pp	1	0.5	1	0.5	1
r_cbiat	1	0.5	1	0.5	1
r_cbitonex	4	0.0625	0.5	0.0625	0.5
r_cbiuabcpp	3	0.125	0.75	0.125	0.75
r_cbl1abcpp	3	0.125	0.75	0.125	0.75
r_cbl1tonex	4	0.0625	0.5	0.0625	0.5
r_cblat	1	0.5	1	0.5	1
r_cbmkr	3	0.875	0.75	0.875	0.75
r_cbps	2	0.25	1	0.25	1
r_cd2abcpp	1	0.5	1	0.5	1
r_cd2t3pp	2	0.75	1	0.75	1
r_cd2tex	4	0.9375	0.5	0.9375	0.5
r_cd2tpp	1	0.5	1	0.5	1
r_cdappa120	1	0.5	1	0.5	1
r_cdappa140	1	0.5	1	0.5	1
r_cdappa141	1	0.5	1	0.5	1
r_cdappa160	1	0.5	1	0.5	1
r_cdappa161	1	0.5	1	0.5	1
r_cdappa180	1	0.5	1	0.5	1
r_cdappa181	1	0.5	1	0.5	1
r_cdpmek	1	0.5	1	0.5	1
r_cfas160e	1	0.5	1	0.5	1
r_cfas160g	1	0.5	1	0.5	1
r_cfas180e	1	0.5	1	0.5	1
r_cfas180g	1	0.5	1	0.5	1
r_cglyabcpp	5	0.03125	0.3125	0.03125	0.3125
r_cglytex	4	0.9375	0.5	0.9375	0.5
r_chlabcpp	4	0.0625	0.5	0.0625	0.5
r_chlt2pp	2	0.75	1	0.75	1
r_chltex	4	0.9375	0.5	0.9375	0.5
r_chorm	2	0.75	1	0.671875	1.15625
r_chors	1	0.5	1	0.5	1
r_chrpl	1	0.5	1	0.5	1
r_cinndo	4	0.0625	0.5	0.00390625	0.0625
r_citl	4	0.0625	0.5	0.0625	0.5
r_citt7pp	1	0.5	1	0.5	1
r_cittex	4	0.9375	0.5	0.9375	0.5
r_clpns120pp	2	0.75	1	0.75	1
r_clpns140pp	2	0.75	1	0.75	1
r_clpns141pp	2	0.75	1	0.75	1
r_clpns160pp	2	0.75	1	0.75	1
r_clpns161pp	2	0.75	1	0.75	1
r_clpns180pp	2	0.75	1	0.75	1
r_clpns181pp	2	0.75	1	0.75	1
r_clt3_2pp	2	0.75	1	0.75	1
r_cltex	4	0.9375	0.5	0.9375	0.5
r_cmptex	4	0.9375	0.5	0.9375	0.5
r_co2tex	4	0.9375	0.5	0.9375	0.5
r_co2tpp	1	0.5	1	0.5	1
r_cobalt2abcpp	1	0.5	1	0.5	1
r_cobalt2t3pp	2	0.75	1	0.75	1
r_cobalt2tex	4	0.9375	0.5	0.9375	0.5
r_cobalt2tpp	2	0.75	1	0.75	1
r_colipaabcpp	1	0.5	1	0.5	1
r_cpgnabcpp	3	0.125	0.75	0.125	0.75
r_cpgnexs	1	0.5	1	0.5	1
r_cpgntonex	4	0.0625	0.5	0.0625	0.5
r_cpppgo	1	0.5	1	0.5	1
r_cpppgo2	1	0.5	1	0.5	1
r_crnabcpp	3	0.125	0.75	0.125	0.75
r_crnbtct	1	0.5	1	0.5	1
r_crncal2	1	0.5	1	0.5	1
r_crncar	1	0.5	1	0.5	1
r_crncbct	1	0.5	1	0.5	1
r_crncdh	1	0.5	1	0.5	1
r_crndabcpp	3	0.125	0.75	0.125	0.75
r_crndcal2	1	0.5	1	0.5	1
r_crndt2rpp	1	0.5	1	0.5	1
r_crnt2rpp	1	0.5	1	0.5	1
r_crnt7pp	1	0.5	1	0.5	1
r_crnt8pp	1	0.5	1	0.5	1
r_crntex	4	0.9375	0.5	0.9375	0.5
r_cs	1	0.5	1	0.5	1
r_csnd	1	0.5	1	0.5	1
r_csnt2pp	1	0.5	1	0.5	1
r_csntex	4	0.9375	0.5	0.9375	0.5
r_ctbtabcpp	3	0.125	0.75	0.125	0.75
r_ctbtcal2	1	0.5	1	0.5	1
r_ctbtt2rpp	1	0.5	1	0.5	1
r_ctps2	1	0.5	1	0.5	1
r_cu1abcpp	1	0.5	1	0.5	1
r_cu1opp	1	0.5	1	0.5	1
r_cu2abcpp	1	0.5	1	0.5	1
r_cu2tex	4	0.9375	0.5	0.9375	0.5
r_cu2tpp	1	0.5	1	0.5	1
r_cut3	4	0.0625	0.5	0.0625	0.5
r_cutex	4	0.9375	0.5	0.9375	0.5
r_cyanst	1	0.5	1	0.5	1
r_cyanstpp	1	0.5	1	0.5	1
r_cyantex	4	0.9375	0.5	0.9375	0.5
r_cyntah	1	0.5	1	0.5	1
r_cyntt2pp	1	0.5	1	0.5	1
r_cynttex	4	0.9375	0.5	0.9375	0.5
r_cysabc2pp	2	0.25	1	0.25	1
r_cysdds	1	0.5	1	0.5	1
r_cysds	2	0.75	1	0.59375	1.3125
r_cysdtex	4	0.9375	0.5	0.9375	0.5
r_cyss	2	0.75	1	0.75	1
r_cyssads	1	0.5	1	0.5	1
r_cystex	4	0.9375	0.5	0.9375	0.5
r_cystl	2	0.75	1	0.75	1
r_cystpp	2	0.75	1	0.75	1
r_cystrs	1	0.5	1	0.5	1
r_cytbd2pp	2	0.25	1	0.25	1
r_cytbdpp	4	0.4375	1.5	0.671875	1.5625
r_cytbo3_4pp	4	0.0625	0.5	0.00390625	0.0625
r_cytd	1	0.5	1	0.5	1
r_cytdh	3	0.875	0.75	0.875	0.75
r_cytdk2	1	0.5	1	0.5	1
r_cytdt2pp	2	0.75	1	0.964844	0.46875
r_cytdt2rpp	1	0.5	1	0.5	1
r_cytdtex	4	0.9375	0.5	0.9375	0.5
r_cytk1	1	0.5	1	0.5	1
r_cytk2	1	0.5	1	0.5	1
r_d_lact2pp	2	0.75	1	0.6875	1.125
r_d_lactex	4	0.9375	0.5	0.9375	0.5
r_daad	1	0.5	1	0.5	1
r_dada	1	0.5	1	0.5	1
r_dadk	1	0.5	1	0.5	1
r_dadnt2pp	2	0.75	1	0.964844	0.46875
r_dadntex	1	0.5	1	0.5	1
r_dagk120	1	0.5	1	0.5	1
r_dagk140	1	0.5	1	0.5	1
r_dagk141	1	0.5	1	0.5	1
r_dagk160	1	0.5	1	0.5	1
r_dagk161	1	0.5	1	0.5	1
r_dagk180	1	0.5	1	0.5	1
r_dagk181	1	0.5	1	0.5	1
r_dalat2pp	1	0.5	1	0.5	1
r_dalatex	4	0.9375	0.5	0.9375	0.5
r_damptex	4	0.9375	0.5	0.9375	0.5
r_dapal	1	0.5	1	0.5	1
r_dapdc	1	0.5	1	0.5	1
r_dape	1	0.5	1	0.5	1
r_daptex	4	0.9375	0.5	0.9375	0.5
r_dasyn120	1	0.5	1	0.5	1
r_dasyn140	1	0.5	1	0.5	1
r_dasyn141	1	0.5	1	0.5	1
r_dasyn160	1	0.5	1	0.5	1
r_dasyn161	1	0.5	1	0.5	1
r_dasyn180	1	0.5	1	0.5	1
r_dasyn181	1	0.5	1	0.5	1
r_datphs	1	0.5	1	0.5	1
r_db4ps	1	0.5	1	0.5	1
r_dbts	1	0.5	1	0.5	1
r_dcatex	4	0.9375	0.5	0.9375	0.5
r_dcmptex	4	0.9375	0.5	0.9375	0.5
r_dctpd	1	0.5	1	0.5	1
r_dcytd	1	0.5	1	0.5	1
r_dcytt2pp	2	0.75	1	0.964844	0.46875
r_dcyttex	1	0.5	1	0.5	1
r_ddcatexi	1	0.5	1	0.5	1
r_ddgalk	1	0.5	1	0.5	1
r_ddglcnt2rpp	1	0.5	1	0.5	1
r_ddglcntex	4	0.9375	0.5	0.9375	0.5
r_ddglk	1	0.5	1	0.5	1
r_ddpa	3	0.875	0.75	0.784668	1.08691
r_ddpgala	1	0.5	1	0.5	1
r_dgk1	1	0.5	1	0.5	1
r_dgmptex	4	0.9375	0.5	0.9375	0.5
r_dgsnt2pp	1	0.5	1	0.5	1
r_dgsntex	4	0.9375	0.5	0.9375	0.5
r_dhad1	1	0.5	1	0.5	1
r_dhad2	1	0.5	1	0.5	1
r_dhapt	5	0.03125	0.3125	0.03125	0.3125
r_dhatex	4	0.9375	0.5	0.9375	0.5
r_dhbd	1	0.5	1	0.5	1
r_dhbs	1	0.5	1	0.5	1
r_dhcind	1	0.5	1	0.5	1
r_dhcindo	1	0.5	1	0.5	1
r_dhdpry	1	0.5	1	0.5	1
r_dhdps	1	0.5	1	0.5	1
r_dhfr	2	0.75	1	0.75	1
r_dhfs	1	0.5	1	0.5	1
r_dhnaot4	1	0.5	1	0.5	1
r_dhnpa2	1	0.5	1	0.5	1
r_dhord2	1	0.5	1	0.5	1
r_dhord5	1	0.5	1	0.5	1
r_dhorts	1	0.5	1	0.5	1
r_dhppd	1	0.5	1	0.5	1
r_dhppda2	1	0.5	1	0.5	1
r_dhps2	1	0.5	1	0.5	1
r_dhptdcs	1	0.5	1	0.5	1
r_dhptpe	1	0.5	1	0.5	1
r_dhqs	1	0.5	1	0.5	1
r_dhqti	1	0.5	1	0.5	1
r_dimptex	4	0.9375	0.5	0.9375	0.5
r_dinst2pp	1	0.5	1	0.5	1
r_dinstex	4	0.9375	0.5	0.9375	0.5
r_dkglcnr1	2	0.75	1	0.75	1
r_dkglcnr2x	1	0.5	1	0.5	1
r_dkglcnr2y	1	0.5	1	0.5	1
r_dmatt	1	0.5	1	0.5	1
r_dmpps	1	0.5	1	0.5	1
r_dmqmt	1	0.5	1	0.5	1
r_dmsor1	7	0.179688	1.14062	0.0643311	0.542969
r_dmsor1pp	2	0.25	1	0.25	1
r_dmsor2	3	0.125	0.75	0.00195312	0.046875
r_dmsor2pp	2	0.25	1	0.25	1
r_dmsotex	4	0.9375	0.5	0.9375	0.5
r_dmstex	4	0.9375	0.5	0.9375	0.5
r_dntppa	2	0.75	1	0.75	1
r_dogulnr	1	0.5	1	0.5	1
r_dopatex	4	0.9375	0.5	0.9375	0.5
r_dpcoak	1	0.5	1	0.5	1
r_dpr	2	0.75	1	0.75	1
r_drpa	1	0.5	1	0.5	1
r_dsbao1	2	0.25	1	0.25	1
r_dsbao2	2	0.25	1	0.25	1
r_dsbcgt	1	0.5	1	0.5	1
r_dsbdr	3	0.375	1.25	0.375	1.25
r_dsbggt	1	0.5	1	0.5	1
r_dserdhr	1	0.5	1	0.5	1
r_dsert2pp	1	0.5	1	0.5	1
r_dsertex	4	0.9375	0.5	0.9375	0.5
r_dtmpk	1	0.5	1	0.5	1
r_dtmptex	4	0.9375	0.5	0.9375	0.5
r_dumptex	4	0.9375	0.5	0.9375	0.5
r_durik1	1	0.5	1	0.5	1
r_duripp	2	0.75	1	0.943359	0.96875
r_durit2pp	2	0.75	1	0.964844	0.46875
r_duritex	1	0.5	1	0.5	1
r_dutpdp	2	0.75	1	0.75	1
r_dxprii	1	0.5	1	0.5	1
r_dxps	1	0.5	1	0.5	1
r_dxylk	1	0.5	1	0.5	1
r_e4pd	1	0.5	1	0.5	1
r_ear100x	1	0.5	1	0.5	1
r_ear100y	1	0.5	1	0.5	1
r_ear120x	1	0.5	1	0.5	1
r_ear120y	1	0.5	1	0.5	1
r_ear121x	1	0.5	1	0.5	1
r_ear121y	1	0.5	1	0.5	1
r_ear140x	1	0.5	1	0.5	1
r_ear140y	1	0.5	1	0.5	1
r_ear141x	1	0.5	1	0.5	1
r_ear141y	1	0.5	1	0.5	1
r_ear160x	1	0.5	1	0.5	1
r_ear160y	1	0.5	1	0.5	1
r_ear161x	1	0.5	1	0.5	1
r_ear161y	1	0.5	1	0.5	1
r_ear180x	1	0.5	1	0.5	1
r_ear180y	1	0.5	1	0.5	1
r_ear181x	1	0.5	1	0.5	1
r_ear181y	1	0.5	1	0.5	1
r_ear40x	1	0.5	1	0.5	1
r_ear40y	1	0.5	1	0.5	1
r_ear60x	1	0.5	1	0.5	1
r_ear60y	1	0.5	1	0.5	1
r_ear80x	1	0.5	1	0.5	1
r_ear80y	1	0.5	1	0.5	1
r_eca4oalpp	1	0.5	1	0.5	1
r_ecap1pp	2	0.25	1	0.25	1
r_ecap2pp	2	0.25	1	0.25	1
r_ecap3pp	2	0.25	1	0.25	1
r_ecatpp	1	0.5	1	0.5	1
r_ecoah1	2	0.75	1	0.96875	0.5625
r_ecoah2	2	0.75	1	0.96875	0.5625
r_ecoah3	2	0.75	1	0.96875	0.5625
r_ecoah4	2	0.75	1	0.96875	0.5625
r_ecoah5	2	0.75	1	0.96875	0.5625
r_ecoah6	2	0.75	1	0.96875	0.5625
r_ecoah7	2	0.75	1	0.96875	0.5625
r_ecoah8	2	0.75	1	0.96875	0.5625
r_eda	1	0.5	1	0.5	1
r_edd	1	0.5	1	0.5	1
r_edtxs1	1	0.5	1	0.5	1
r_edtxs2	1	0.5	1	0.5	1
r_edtxs3	1	0.5	1	0.5	1
r_edtxs4	1	0.5	1	0.5	1
r_eno	1	0.5	1	0.5	1
r_entcs	1	0.5	1	0.5	1
r_enteres	1	0.5	1	0.5	1
r_enteres2	1	0.5	1	0.5	1
r_ethaal	2	0.25	1	0.25	1
r_ethatex	4	0.9375	0.5	0.9375	0.5
r_ethso3abcpp	3	0.125	0.75	0.125	0.75
r_ethso3tex	4	0.9375	0.5	0.9375	0.5
r_etohtex	4	0.9375	0.5	0.9375	0.5
r_f6pa	2	0.75	1	0.75	1
r_f6pp	1	0.5	1	0.5	1
r_f6pt6_2pp	1	0.5	1	0.5	1
r_f6ptex	4	0.9375	0.5	0.9375	0.5
r_fa100acphi	1	0.5	1	0.5	1
r_fa120acphi	1	0.5	1	0.5	1
r_fa140acphi	1	0.5	1	0.5	1
r_fa141acphi	1	0.5	1	0.5	1
r_fa160acphi	1	0.5	1	0.5	1
r_fa161acphi	1	0.5	1	0.5	1
r_fa80acphi	1	0.5	1	0.5	1
r_facoae100	1	0.5	1	0.5	1
r_facoae120	1	0.5	1	0.5	1
r_facoae140	1	0.5	1	0.5	1
r_facoae141	1	0.5	1	0.5	1
r_facoae160	1	0.5	1	0.5	1
r_facoae161	1	0.5	1	0.5	1
r_facoae180	1	0.5	1	0.5	1
r_facoae181	1	0.5	1	0.5	1
r_facoae60	1	0.5	1	0.5	1
r_facoae80	1	0.5	1	0.5	1
r_facoal100t2pp	2	0.75	1	0.96875	0.5625
r_facoal120t2pp	2	0.75	1	0.96875	0.5625
r_facoal140t2pp	2	0.75	1	0.96875	0.5625
r_facoal141t2pp	2	0.75	1	0.96875	0.5625
r_facoal160t2pp	2	0.75	1	0.96875	0.5625
r_facoal161t2pp	2	0.75	1	0.96875	0.5625
r_facoal180t2pp	2	0.75	1	0.96875	0.5625
r_facoal181t2pp	2	0.75	1	0.96875	0.5625
r_facoal60t2pp	2	0.75	1	0.96875	0.5625
r_facoal80t2pp	2	0.75	1	0.96875	0.5625
r_fadrx	1	0.5	1	0.5	1
r_fadrx2	2	0.25	1	0.25	1
r_faldh2	1	0.5	1	0.5	1
r_faldtex	4	0.9375	0.5	0.9375	0.5
r_faldtpp	1	0.5	1	0.5	1
r_falgthls	1	0.5	1	0.5	1
r_fba	3	0.875	0.75	0.90625	0.625
r_fbp	2	0.75	1	0.75	1
r_fci	1	0.5	1	0.5	1
r_fclk	1	0.5	1	0.5	1
r_fclpa	2	0.75	1	0.75	1
r_fclt	1	0.5	1	0.5	1
r_fdh4pp	6	0.234375	1.3125	0.809174	1.88489
r_fdh5pp	6	0.234375	1.3125	0.809174	1.88489
r_fdmo	1	0.5	1	0.5	1
r_fdmo2	1	0.5	1	0.5	1
r_fdmo3	1	0.5	1	0.5	1
r_fdmo4	1	0.5	1	0.5	1
r_fdmo6	1	0.5	1	0.5	1
r_fe2abcpp	1	0.5	1	0.5	1
r_fe2t2pp	1	0.5	1	0.5	1
r_fe2t3pp	1	0.5	1	0.5	1
r_fe2tex	4	0.9375	0.5	0.9375	0.5
r_fe2tpp	1	0.5	1	0.5	1
r_fe3dcitabcpp	4	0.0625	0.5	0.0625	0.5
r_fe3dcittonex	4	0.0625	0.5	0.0625	0.5
r_fe3dhbzsabcpp	4	0.0625	0.5	0.0625	0.5
r_fe3dhbzstonex	5	0.09375	0.6875	0.09375	0.6875
r_fe3hoxabcpp	3	0.125	0.75	0.125	0.75
r_fe3hoxexs	1	0.5	1	0.5	1
r_fe3hoxtonex	4	0.0625	0.5	0.0625	0.5
r_fe3ri	1	0.5	1	0.5	1
r_fe3tex	4	0.9375	0.5	0.9375	0.5
r_fecrmabcpp	3	0.125	0.75	0.125	0.75
r_fecrmexs	1	0.5	1	0.5	1
r_fecrmtonex	4	0.0625	0.5	0.0625	0.5
r_feenterabcpp	4	0.0625	0.5	0.0625	0.5
r_feenterexs	1	0.5	1	0.5	1
r_feentertonex	4	0.0625	0.5	0.0625	0.5
r_feentertpp	1	0.5	1	0.5	1
r_feoxamabcpp	3	0.125	0.75	0.125	0.75
r_feoxamexs	1	0.5	1	0.5	1
r_feoxamtonex	4	0.0625	0.5	0.0625	0.5
r_feropp	1	0.5	1	0.5	1
r_fhl	17	0.00829315	0.119858	3.8147e-06	0.00105286
r_fldr	3	0.375	1.25	0.375	1.25
r_flvr	3	0.625	1.25	0.625	1.25
r_flvrx	1	0.5	1	0.5	1
r_fmettrs	1	0.5	1	0.5	1
r_fmnat	1	0.5	1	0.5	1
r_fmnrx	2	0.75	1	0.75	1
r_fmnrx2	4	0.8125	1	0.8125	1
r_fort2pp	2	0.75	1	0.847412	0.78125
r_fortex	4	0.9375	0.5	0.9375	0.5
r_fortppi	2	0.75	1	0.847412	0.78125
r_frd2	4	0.0625	0.5	0.909495	3.72529
r_frd3	4	0.0625	0.5	0.909495	3.72529
r_fruk	1	0.5	1	0.5	1
r_frulysdg	1	0.5	1	0.5	1
r_frulyse	1	0.5	1	0.5	1
r_frulysk	1	0.5	1	0.5	1
r_frulyst2pp	1	0.5	1	0.5	1
r_frulystex	4	0.9375	0.5	0.9375	0.5
r_frupts2pp	5	0.03125	0.3125	0.0314335	0.313967
r_fruptspp	4	0.0625	0.5	0.0625	0.5
r_frutex	4	0.9375	0.5	0.9375	0.5
r_fruurt2rpp	1	0.5	1	0.5	1
r_fruurtex	4	0.9375	0.5	0.9375	0.5
r_fthfd	1	0.5	1	0.5	1
r_fuctex	4	0.9375	0.5	0.9375	0.5
r_fuctpp	1	0.5	1	0.5	1
r_fum	3	0.875	0.75	0.999313	0.122498
r_fumt2_2pp	1	0.5	1	0.5	1
r_fumt2_3pp	3	0.875	0.75	0.875014	0.874914
r_fumtex	4	0.9375	0.5	0.9375	0.5
r_g1pact	1	0.5	1	0.5	1
r_g1pppp	1	0.5	1	0.5	1
r_g1ptex	4	0.9375	0.5	0.9375	0.5
r_g1ptt	2	0.75	1	0.75	1
r_g1sat	1	0.5	1	0.5	1
r_g2pppp	1	0.5	1	0.5	1
r_g3pat120	1	0.5	1	0.5	1
r_g3pat140	1	0.5	1	0.5	1
r_g3pat141	1	0.5	1	0.5	1
r_g3pat160	1	0.5	1	0.5	1
r_g3pat161	1	0.5	1	0.5	1
r_g3pat180	1	0.5	1	0.5	1
r_g3pat181	1	0.5	1	0.5	1
r_g3pcabcpp	4	0.0625	0.5	0.152588	0.976562
r_g3pctex	4	0.9375	0.5	0.9375	0.5
r_g3pd2	1	0.5	1	0.5	1
r_g3pd5	4	0.5625	1.25	0.00390785	1.00041
r_g3pd6	3	0.125	0.75	1.60933e-06	0.000411987
r_g3pd7	3	0.125	0.75	1.60933e-06	0.000411987
r_g3peabcpp	4	0.0625	0.5	0.152588	0.976562
r_g3petex	4	0.9375	0.5	0.9375	0.5
r_g3pgabcpp	4	0.0625	0.5	0.152588	0.976562
r_g3pgtex	4	0.9375	0.5	0.9375	0.5
r_g3piabcpp	4	0.0625	0.5	0.152588	0.976562
r_g3pitex	4	0.9375	0.5	0.9375	0.5
r_g3psabcpp	4	0.0625	0.5	0.152588	0.976562
r_g3pstex	4	0.9375	0.5	0.9375	0.5
r_g3pt	1	0.5	1	0.5	1
r_g5sads	1	0.5	1	0.5	1
r_g5sd	1	0.5	1	0.5	1
r_g6pda	1	0.5	1	0.5	1
r_g6pdh2r	1	0.5	1	0.5	1
r_g6pp	1	0.5	1	0.5	1
r_g6pt6_2pp	1	0.5	1	0.5	1
r_g6ptex	4	0.9375	0.5	0.9375	0.5
r_gal1pppp	1	0.5	1	0.5	1
r_gal1ptex	4	0.9375	0.5	0.9375	0.5
r_galabcpp	3	0.125	0.75	0.000244141	0.0117188
r_galbdtex	4	0.9375	0.5	0.9375	0.5
r_galctd	1	0.5	1	0.5	1
r_galctlo	1	0.5	1	0.5	1
r_galctnd	1	0.5	1	0.5	1
r_galctnlt2pp	1	0.5	1	0.5	1
r_galctnltex	4	0.9375	0.5	0.9375	0.5
r_galctnt2pp	1	0.5	1	0.5	1
r_galctntex	4	0.9375	0.5	0.9375	0.5
r_galctt2rpp	2	0.75	1	0.75	1
r_galcttex	4	0.9375	0.5	0.9375	0.5
r_galkr	2	0.75	1	0.757812	0.984375
r_galm2pp	1	0.5	1	0.5	1
r_gals3	1	0.5	1	0.5	1
r_galt1	1	0.5	1	0.5	1
r_galt2pp	1	0.5	1	0.5	1
r_galtex	4	0.9375	0.5	0.9375	0.5
r_galtptspp	5	0.03125	0.3125	0.03125	0.3125
r_galttex	4	0.9375	0.5	0.9375	0.5
r_galui	1	0.5	1	0.5	1
r_galurt2rpp	1	0.5	1	0.5	1
r_galurtex	4	0.9375	0.5	0.9375	0.5
r_gam6pt6_2pp	1	0.5	1	0.5	1
r_gaman6ptex	4	0.9375	0.5	0.9375	0.5
r_gamptspp	5	0.03125	0.3125	0.0314335	0.313967
r_gamtex	4	0.9375	0.5	0.9375	0.5
r_gapd	1	0.5	1	0.5	1
r_garft	1	0.5	1	0.5	1
r_gart	1	0.5	1	0.5	1
r_gbbtntex	4	0.9375	0.5	0.9375	0.5
r_gcaldd	1	0.5	1	0.5	1
r_gdmane	1	0.5	1	0.5	1
r_gdpdpk	2	0.75	1	0.75	1
r_gdpmnh	1	0.5	1	0.5	1
r_gdpmnp	1	0.5	1	0.5	1
r_gdptex	4	0.9375	0.5	0.9375	0.5
r_gf6pta	1	0.5	1	0.5	1
r_gggabadr	1	0.5	1	0.5	1
r_gggabah	1	0.5	1	0.5	1
r_ggptrco	1	0.5	1	0.5	1
r_ggptrcs	1	0.5	1	0.5	1
r_ghmt2r	1	0.5	1	0.5	1
r_gk1	1	0.5	1	0.5	1
r_glbran2	1	0.5	1	0.5	1
r_glcabcpp	3	0.125	0.75	0.000244141	0.0117188
r_glcatr	1	0.5	1	0.5	1
r_glcdpp	2	0.75	1	0.875	0.75
r_glcnt2rpp	4	0.9375	0.5	0.917969	0.695312
r_glcntex	4	0.9375	0.5	0.9375	0.5
r_glcp	2	0.75	1	0.976562	0.78125
r_glcp2	2	0.75	1	0.976562	0.78125
r_glcptspp	8	0.113281	0.84375	0.139863	0.901899
r_glcral	1	0.5	1	0.5	1
r_glcrd	2	0.75	1	0.875	0.75
r_glcrt2rpp	2	0.75	1	0.75	1
r_glcrtex	4	0.9375	0.5	0.9375	0.5
r_glcs1	1	0.5	1	0.5	1
r_glct2pp	1	0.5	1	0.5	1
r_glctex	4	0.9375	0.5	0.9375	0.5
r_glctexi	1	0.5	1	0.5	1
r_glctr1	1	0.5	1	0.5	1
r_glctr2	1	0.5	1	0.5	1
r_glctr3	1	0.5	1	0.5	1
r_glcur1ptex	4	0.9375	0.5	0.9375	0.5
r_glcurt2rpp	2	0.75	1	0.999512	0.128906
r_glcurtex	4	0.9375	0.5	0.9375	0.5
r_gldbran2	1	0.5	1	0.5	1
r_glgc	1	0.5	1	0.5	1
r_glnabcpp	3	0.125	0.75	0.125	0.75
r_glns	2	0.75	1	0.5625	1.375
r_glntex	4	0.9375	0.5	0.9375	0.5
r_glntrs	1	0.5	1	0.5	1
r_gltpd	1	0.5	1	0.5	1
r_glu5k	1	0.5	1	0.5	1
r_gluabcpp	4	0.0625	0.5	0.0625	0.5
r_gluabutt7pp	1	0.5	1	0.5	1
r_glucys	1	0.5	1	0.5	1
r_gludc	2	0.75	1	0.921875	0.5625
r_gludy	1	0.5	1	0.5	1
r_glun	3	0.875	0.75	0.921875	0.5625
r_glunpp	1	0.5	1	0.5	1
r_gluprt	1	0.5	1	0.5	1
r_glur	1	0.5	1	0.5	1
r_glusy	2	0.25	1	0.911242	1.90918
r_glut2rpp	1	0.5	1	0.5	1
r_glut4pp	1	0.5	1	0.5	1
r_glutex	4	0.9375	0.5	0.9375	0.5
r_glutrr	1	0.5	1	0.5	1
r_glutrs	1	0.5	1	0.5	1
r_glxcl	1	0.5	1	0.5	1
r_glyaldtex	4	0.9375	0.5	0.9375	0.5
r_glyaldtpp	1	0.5	1	0.5	1
r_glyat	1	0.5	1	0.5	1
r_glybabcpp	4	0.0625	0.5	0.0625	0.5
r_glybt2pp	1	0.5	1	0.5	1
r_glybtex	4	0.9375	0.5	0.9375	0.5
r_glyc2ptex	4	0.9375	0.5	0.9375	0.5
r_glyc3pabcpp	4	0.0625	0.5	0.152588	0.976562
r_glyc3pt6pp	1	0.5	1	0.5	1
r_glyc3ptex	4	0.9375	0.5	0.9375	0.5
r_glycat2rpp	2	0.75	1	0.75	1
r_glycatex	4	0.9375	0.5	0.9375	0.5
r_glycdx	1	0.5	1	0.5	1
r_glyck	1	0.5	1	0.5	1
r_glyck2	1	0.5	1	0.5	1
r_glycl	4	0.0625	0.5	0.0228012	0.237064
r_glycltdx	2	0.75	1	0.75	1
r_glycltdy	2	0.75	1	0.75	1
r_glycltt2rpp	2	0.75	1	0.6875	1.125
r_glycltt4pp	1	0.5	1	0.5	1
r_glyclttex	4	0.9375	0.5	0.9375	0.5
r_glyctex	4	0.9375	0.5	0.9375	0.5
r_glycto2	3	0.125	0.75	0.125	0.75
r_glycto3	3	0.125	0.75	0.125	0.75
r_glycto4	3	0.125	0.75	0.125	0.75
r_glyctpp	2	0.75	1	0.75	1
r_glyk	1	0.5	1	0.5	1
r_glyox	1	0.5	1	0.5	1
r_glyt2pp	2	0.75	1	0.75	1
r_glyt4pp	1	0.5	1	0.5	1
r_glytex	4	0.9375	0.5	0.9375	0.5
r_glytrs	2	0.25	1	0.25	1
r_gmand	1	0.5	1	0.5	1
r_gmhepat	1	0.5	1	0.5	1
r_gmhepk	1	0.5	1	0.5	1
r_gmheppa	1	0.5	1	0.5	1
r_gmpr	1	0.5	1	0.5	1
r_gmps2	1	0.5	1	0.5	1
r_gmptex	4	0.9375	0.5	0.9375	0.5
r_gnd	1	0.5	1	0.5	1
r_gnk	2	0.75	1	0.625	1.25
r_gofucr	1	0.5	1	0.5	1
r_gp4gh	1	0.5	1	0.5	1
r_gpdda1	1	0.5	1	0.5	1
r_gpdda1pp	1	0.5	1	0.5	1
r_gpdda2	1	0.5	1	0.5	1
r_gpdda2pp	1	0.5	1	0.5	1
r_gpdda3	1	0.5	1	0.5	1
r_gpdda3pp	1	0.5	1	0.5	1
r_gpdda4	1	0.5	1	0.5	1
r_gpdda4pp	1	0.5	1	0.5	1
r_gpdda5	1	0.5	1	0.5	1
r_gpdda5pp	1	0.5	1	0.5	1
r_grtt	1	0.5	1	0.5	1
r_grxr	4	0.9375	0.5	0.9375	0.5
r_gsnk	1	0.5	1	0.5	1
r_gsnt2pp	1	0.5	1	0.5	1
r_gsntex	4	0.9375	0.5	0.9375	0.5
r_gspmda	1	0.5	1	0.5	1
r_gspmds	1	0.5	1	0.5	1
r_gthor	1	0.5	1	0.5	1
r_gthoxtex	4	0.9375	0.5	0.9375	0.5
r_gthrdabc2pp	2	0.25	1	0.25	1
r_gthrdabcpp	4	0.0625	0.5	0.0625	0.5
r_gthrdhpp	1	0.5	1	0.5	1
r_gthrdtex	4	0.9375	0.5	0.9375	0.5
r_gths	1	0.5	1	0.5	1
r_gtpci	1	0.5	1	0.5	1
r_gtpcii2	1	0.5	1	0.5	1
r_gtpdpdp	1	0.5	1	0.5	1
r_gtpdpk	1	0.5	1	0.5	1
r_gtphs	1	0.5	1	0.5	1
r_gtptex	4	0.9375	0.5	0.9375	0.5
r_guad	1	0.5	1	0.5	1
r_guaprt	2	0.75	1	0.625	1.25
r_guat2pp	1	0.5	1	0.5	1
r_guatex	1	0.5	1	0.5	1
r_gui1	1	0.5	1	0.5	1
r_gui2	1	0.5	1	0.5	1
r_h2o2tex	4	0.9375	0.5	0.9375	0.5
r_h2otex	8	0.996094	0.0625	0.996094	0.0625
r_h2otpp	2	0.75	1	0.75	1
r_h2st1pp	1	0.5	1	0.5	1
r_h2stex	4	0.9375	0.5	0.9375	0.5
r_h2tex	4	0.9375	0.5	0.9375	0.5
r_h2tpp	1	0.5	1	0.5	1
r_hacd1i	2	0.75	1	0.96875	0.5625
r_hacd2i	2	0.75	1	0.96875	0.5625
r_hacd3i	2	0.75	1	0.96875	0.5625
r_hacd4i	2	0.75	1	0.96875	0.5625
r_hacd5i	2	0.75	1	0.96875	0.5625
r_hacd6i	2	0.75	1	0.96875	0.5625
r_hacd7i	2	0.75	1	0.96875	0.5625
r_hacd8i	2	0.75	1	0.96875	0.5625
r_hbzopt	1	0.5	1	0.5	1
r_hcinnmt2rpp	1	0.5	1	0.5	1
r_hcinnmtex	4	0.9375	0.5	0.9375	0.5
r_hco3e	2	0.75	1	0.75	1
r_hcysmt	1	0.5	1	0.5	1
r_hcysmt2	1	0.5	1	0.5	1
r_hdcatexi	1	0.5	1	0.5	1
r_hdceatexi	1	0.5	1	0.5	1
r_hdcoai	1	0.5	1	0.5	1
r_hemeos	1	0.5	1	0.5	1
r_hepk1	1	0.5	1	0.5	1
r_hepk2	1	0.5	1	0.5	1
r_hept1	1	0.5	1	0.5	1
r_hept2	1	0.5	1	0.5	1
r_hept3	1	0.5	1	0.5	1
r_hept4	1	0.5	1	0.5	1
r_hetzk	1	0.5	1	0.5	1
r_hex1	1	0.5	1	0.5	1
r_hex7	1	0.5	1	0.5	1
r_hext2rpp	1	0.5	1	0.5	1
r_hg2abcpp	1	0.5	1	0.5	1
r_hg2t3pp	1	0.5	1	0.5	1
r_hg2tex	4	0.9375	0.5	0.9375	0.5
r_hisabcpp	4	0.0625	0.5	0.0625	0.5
r_hist2rpp	1	0.5	1	0.5	1
r_histd	1	0.5	1	0.5	1
r_histex	4	0.9375	0.5	0.9375	0.5
r_histp	1	0.5	1	0.5	1
r_histrs	1	0.5	1	0.5	1
r_hknddh	1	0.5	1	0.5	1
r_hkntdh	1	0.5	1	0.5	1
r_hmbs	1	0.5	1	0.5	1
r_hmpk1	2	0.75	1	0.75	1
r_homt2pp	2	0.75	1	0.75	1
r_homtex	4	0.9375	0.5	0.9375	0.5
r_hopntal	1	0.5	1	0.5	1
r_hppk2	1	0.5	1	0.5	1
r_hpppndo	1	0.5	1	0.5	1
r_hpppnt2rpp	1	0.5	1	0.5	1
r_hpppntex	4	0.9375	0.5	0.9375	0.5
r_hpyri	1	0.5	1	0.5	1
r_hpyrrx	2	0.75	1	0.75	1
r_hpyrry	2	0.75	1	0.75	1
r_hsdy	2	0.75	1	0.625	1.25
r_hsk	1	0.5	1	0.5	1
r_hsst	1	0.5	1	0.5	1
r_hstpt	1	0.5	1	0.5	1
r_htex	4	0.9375	0.5	0.9375	0.5
r_hxand	3	0.125	0.75	0.125	0.75
r_hxatex	4	0.9375	0.5	0.9375	0.5
r_hxct	2	0.25	1	0.25	1
r_hxprt	2	0.75	1	0.625	1.25
r_hyd1pp	11	0.354004	1.53809	0.0527488	0.429269
r_hyd2pp	5	0.34375	1.4375	0.0527488	0.429269
r_hyd3pp	5	0.34375	1.4375	0.0527488	0.429269
r_hyxntex	4	0.9375	0.5	0.9375	0.5
r_icdhyr	1	0.5	1	0.5	1
r_ichors	1	0.5	1	0.5	1
r_ichorsi	1	0.5	1	0.5	1
r_ichort	1	0.5	1	0.5	1
r_icl	1	0.5	1	0.5	1
r_idond	1	0.5	1	0.5	1
r_idond2	1	0.5	1	0.5	1
r_idont2rpp	1	0.5	1	0.5	1
r_idontex	4	0.9375	0.5	0.9375	0.5
r_ig3ps	2	0.25	1	0.25	1
r_igpdh	1	0.5	1	0.5	1
r_igps	1	0.5	1	0.5	1
r_ileabcpp	5	0.03125	0.3125	0.237305	1.58203
r_ilet2rpp	1	0.5	1	0.5	1
r_ileta	1	0.5	1	0.5	1
r_iletex	4	0.9375	0.5	0.9375	0.5
r_iletrs	1	0.5	1	0.5	1
r_impc	1	0.5	1	0.5	1
r_impd	1	0.5	1	0.5	1
r_imptex	4	0.9375	0.5	0.9375	0.5
r_indolet2pp	2	0.25	1	0.25	1
r_indolet2rpp	1	0.5	1	0.5	1
r_indoletex	4	0.9375	0.5	0.9375	0.5
r_inostt4pp	1	0.5	1	0.5	1
r_insh	1	0.5	1	0.5	1
r_insk	1	0.5	1	0.5	1
r_inst2pp	1	0.5	1	0.5	1
r_inst2rpp	1	0.5	1	0.5	1
r_instex	1	0.5	1	0.5	1
r_insttex	4	0.9375	0.5	0.9375	0.5
r_ipddi	1	0.5	1	0.5	1
r_ipdps	1	0.5	1	0.5	1
r_ipmd	1	0.5	1	0.5	1
r_ippmia	2	0.25	1	0.5625	1.5
r_ippmib	2	0.25	1	0.5625	1.5
r_ipps	1	0.5	1	0.5	1
r_isetacabcpp	6	0.234375	1.3125	0.125214	0.760071
r_isetactex	4	0.9375	0.5	0.9375	0.5
r_k2l4aabcpp	1	0.5	1	0.5	1
r_kabcpp	3	0.125	0.75	0.125	0.75
r_kara1	1	0.5	1	0.5	1
r_kara2	1	0.5	1	0.5	1
r_kas14	2	0.75	1	0.988037	0.21875
r_kas15	1	0.5	1	0.5	1
r_kat1	2	0.75	1	0.96875	0.5625
r_kat2	2	0.75	1	0.96875	0.5625
r_kat3	2	0.75	1	0.96875	0.5625
r_kat4	2	0.75	1	0.96875	0.5625
r_kat5	2	0.75	1	0.96875	0.5625
r_kat6	2	0.75	1	0.96875	0.5625
r_kat7	2	0.75	1	0.96875	0.5625
r_kat8	2	0.75	1	0.96875	0.5625
r_kdoct2	1	0.5	1	0.5	1
r_kdopp	1	0.5	1	0.5	1
r_kdops	1	0.5	1	0.5	1
r_kg6pdc	2	0.75	1	0.75	1
r_kt2pp	6	0.796875	1.0625	0.796875	1.0625
r_kt3pp	4	0.9375	0.5	0.9375	0.5
r_ktex	4	0.9375	0.5	0.9375	0.5
r_l_lacd2	1	0.5	1	0.5	1
r_l_lacd3	1	0.5	1	0.5	1
r_l_lact2rpp	2	0.75	1	0.6875	1.125
r_l_lactex	4	0.9375	0.5	0.9375	0.5
r_la4ntpp	1	0.5	1	0.5	1
r_lacz	1	0.5	1	0.5	1
r_laczpp	1	0.5	1	0.5	1
r_ladgmdh	1	0.5	1	0.5	1
r_laldo2x	1	0.5	1	0.5	1
r_lalgp	1	0.5	1	0.5	1
r_lcadi	1	0.5	1	0.5	1
r_lcars	1	0.5	1	0.5	1
r_lctst3ipp	3	0.875	0.75	0.875	0.75
r_lctstex	4	0.9375	0.5	0.9375	0.5
r_lctstpp	1	0.5	1	0.5	1
r_ldh_d	2	0.75	1	0.75	1
r_ldh_d2	1	0.5	1	0.5	1
r_leuabcpp	6	0.046875	0.4375	0.296631	1.74023
r_leut2rpp	1	0.5	1	0.5	1
r_leutai	2	0.75	1	0.671875	1.15625
r_leutex	4	0.9375	0.5	0.9375	0.5
r_leutrs	1	0.5	1	0.5	1
r_lgthl	1	0.5	1	0.5	1
r_lipaabcpp	1	0.5	1	0.5	1
r_lipacabcpp	1	0.5	1	0.5	1
r_lipaht2ex	1	0.5	1	0.5	1
r_lipahtex	1	0.5	1	0.5	1
r_lpadss	1	0.5	1	0.5	1
r_lplipal1a120pp	1	0.5	1	0.5	1
r_lplipal1a140pp	1	0.5	1	0.5	1
r_lplipal1a141pp	1	0.5	1	0.5	1
r_lplipal1a160pp	1	0.5	1	0.5	1
r_lplipal1a161pp	1	0.5	1	0.5	1
r_lplipal1a180pp	1	0.5	1	0.5	1
r_lplipal1a181pp	1	0.5	1	0.5	1
r_lplipal1e120pp	1	0.5	1	0.5	1
r_lplipal1e140pp	1	0.5	1	0.5	1
r_lplipal1e141pp	1	0.5	1	0.5	1
r_lplipal1e160pp	1	0.5	1	0.5	1
r_lplipal1e161pp	1	0.5	1	0.5	1
r_lplipal1e180pp	1	0.5	1	0.5	1
r_lplipal1e181pp	1	0.5	1	0.5	1
r_lplipal1g120pp	1	0.5	1	0.5	1
r_lplipal1g140pp	1	0.5	1	0.5	1
r_lplipal1g141pp	1	0.5	1	0.5	1
r_lplipal1g160pp	1	0.5	1	0.5	1
r_lplipal1g161pp	1	0.5	1	0.5	1
r_lplipal1g180pp	1	0.5	1	0.5	1
r_lplipal1g181pp	1	0.5	1	0.5	1
r_lplipal2a120	1	0.5	1	0.5	1
r_lplipal2a140	1	0.5	1	0.5	1
r_lplipal2a141	1	0.5	1	0.5	1
r_lplipal2a160	1	0.5	1	0.5	1
r_lplipal2a161	1	0.5	1	0.5	1
r_lplipal2a180	1	0.5	1	0.5	1
r_lplipal2a181	1	0.5	1	0.5	1
r_lplipal2ate120	1	0.5	1	0.5	1
r_lplipal2ate140	1	0.5	1	0.5	1
r_lplipal2ate141	1	0.5	1	0.5	1
r_lplipal2ate160	1	0.5	1	0.5	1
r_lplipal2ate161	1	0.5	1	0.5	1
r_lplipal2ate180	1	0.5	1	0.5	1
r_lplipal2ate181	1	0.5	1	0.5	1
r_lplipal2atg120	1	0.5	1	0.5	1
r_lplipal2atg140	1	0.5	1	0.5	1
r_lplipal2atg141	1	0.5	1	0.5	1
r_lplipal2atg160	1	0.5	1	0.5	1
r_lplipal2atg161	1	0.5	1	0.5	1
r_lplipal2atg180	1	0.5	1	0.5	1
r_lplipal2atg181	1	0.5	1	0.5	1
r_lplipal2e120	1	0.5	1	0.5	1
r_lplipal2e140	1	0.5	1	0.5	1
r_lplipal2e141	1	0.5	1	0.5	1
r_lplipal2e160	1	0.5	1	0.5	1
r_lplipal2e161	1	0.5	1	0.5	1
r_lplipal2e180	1	0.5	1	0.5	1
r_lplipal2e181	1	0.5	1	0.5	1
r_lplipal2g120	1	0.5	1	0.5	1
r_lplipal2g140	1	0.5	1	0.5	1
r_lplipal2g141	1	0.5	1	0.5	1
r_lplipal2g160	1	0.5	1	0.5	1
r_lplipal2g161	1	0.5	1	0.5	1
r_lplipal2g180	1	0.5	1	0.5	1
r_lplipal2g181	1	0.5	1	0.5	1
r_lserdhr	1	0.5	1	0.5	1
r_lysabcpp	4	0.0625	0.5	0.0625	0.5
r_lysdc	2	0.75	1	0.875	0.75
r_lyst2pp	1	0.5	1	0.5	1
r_lyst3pp	1	0.5	1	0.5	1
r_lystex	4	0.9375	0.5	0.9375	0.5
r_lystrs	2	0.75	1	0.75	1
r_lyxi	1	0.5	1	0.5	1
r_lyxt2pp	1	0.5	1	0.5	1
r_lyxtex	4	0.9375	0.5	0.9375	0.5
r_m1pd	1	0.5	1	0.5	1
r_macpd	1	0.5	1	0.5	1
r_malddh	1	0.5	1	0.5	1
r_maldt2_2pp	1	0.5	1	0.5	1
r_maldtex	4	0.9375	0.5	0.9375	0.5
r_mals	2	0.75	1	0.492188	1.4375
r_malt2_2pp	1	0.5	1	0.5	1
r_malt2_3pp	2	0.75	1	0.500057	1.49989
r_maltabcpp	4	0.0625	0.5	0.880738	3.6366
r_maltatr	1	0.5	1	0.5	1
r_maltex	4	0.9375	0.5	0.9375	0.5
r_malthxabcpp	4	0.0625	0.5	0.880738	3.6366
r_malthxtexi	1	0.5	1	0.5	1
r_maltptabcpp	4	0.0625	0.5	0.880738	3.6366
r_maltptspp	4	0.0625	0.5	0.121094	0.851562
r_maltpttexi	1	0.5	1	0.5	1
r_malttexi	1	0.5	1	0.5	1
r_malttrabcpp	4	0.0625	0.5	0.880738	3.6366
r_malttrtexi	1	0.5	1	0.5	1
r_maltttrabcpp	4	0.0625	0.5	0.880738	3.6366
r_maltttrtexi	1	0.5	1	0.5	1
r_man1pt2	1	0.5	1	0.5	1
r_man6pi	1	0.5	1	0.5	1
r_man6pt6_2pp	1	0.5	1	0.5	1
r_man6ptex	4	0.9375	0.5	0.9375	0.5
r_manao	1	0.5	1	0.5	1
r_manglycptspp	3	0.125	0.75	0.125	0.75
r_manglyctex	4	0.9375	0.5	0.9375	0.5
r_manpgh	1	0.5	1	0.5	1
r_manptspp	5	0.03125	0.3125	0.0314335	0.313967
r_mantex	4	0.9375	0.5	0.9375	0.5
r_mcitd	1	0.5	1	0.5	1
r_mcitl2	1	0.5	1	0.5	1
r_mcits	1	0.5	1	0.5	1
r_mcoata	2	0.25	1	0.25	1
r_mcpst	1	0.5	1	0.5	1
r_mctp1app	4	0.9375	0.5	0.9375	0.5
r_mctp1bpp	2	0.75	1	0.75	1
r_mctp2app	4	0.9375	0.5	0.9375	0.5
r_mddcp1pp	4	0.9375	0.5	0.9375	0.5
r_mddcp2pp	4	0.9375	0.5	0.9375	0.5
r_mddcp3pp	4	0.9375	0.5	0.9375	0.5
r_mddcp4pp	4	0.9375	0.5	0.9375	0.5
r_mddcp5pp	4	0.9375	0.5	0.9375	0.5
r_mddep1pp	3	0.875	0.75	0.875	0.75
r_mddep2pp	3	0.875	0.75	0.875	0.75
r_mddep3pp	3	0.875	0.75	0.875	0.75
r_mddep4pp	3	0.875	0.75	0.875	0.75
r_mdh	1	0.5	1	0.5	1
r_mdh2	1	0.5	1	0.5	1
r_mdh3	1	0.5	1	0.5	1
r_me1	1	0.5	1	0.5	1
r_me2	1	0.5	1	0.5	1
r_mecdpdh2	1	0.5	1	0.5	1
r_mecdps	1	0.5	1	0.5	1
r_melibt2pp	1	0.5	1	0.5	1
r_melibt3ipp	1	0.5	1	0.5	1
r_melibtex	4	0.9375	0.5	0.9375	0.5
r_mepct	1	0.5	1	0.5	1
r_metabcpp	3	0.125	0.75	0.125	0.75
r_metat	1	0.5	1	0.5	1
r_metdabcpp	3	0.125	0.75	0.125	0.75
r_metdtex	4	0.9375	0.5	0.9375	0.5
r_metox1s	1	0.5	1	0.5	1
r_metox2s	1	0.5	1	0.5	1
r_mets	2	0.75	1	0.625	1.25
r_metsox1tex	4	0.9375	0.5	0.9375	0.5
r_metsox2tex	4	0.9375	0.5	0.9375	0.5
r_metsoxr1	3	0.375	1.25	0.375	1.25
r_metsoxr2	3	0.375	1.25	0.375	1.25
r_mettex	4	0.9375	0.5	0.9375	0.5
r_mettrs	1	0.5	1	0.5	1
r_mg2tex	4	0.9375	0.5	0.9375	0.5
r_mg2tpp	1	0.5	1	0.5	1
r_mg2uabcpp	1	0.5	1	0.5	1
r_mgsa	1	0.5	1	0.5	1
r_mi1pp	1	0.5	1	0.5	1
r_micitd	1	0.5	1	0.5	1
r_mltg1	1	0.5	1	0.5	1
r_mltg2	1	0.5	1	0.5	1
r_mltg3	1	0.5	1	0.5	1
r_mltg4	1	0.5	1	0.5	1
r_mltg5	1	0.5	1	0.5	1
r_mltgy1pp	5	0.96875	0.3125	0.96875	0.3125
r_mltgy2pp	5	0.96875	0.3125	0.96875	0.3125
r_mltgy3pp	5	0.96875	0.3125	0.96875	0.3125
r_mltgy4pp	5	0.96875	0.3125	0.96875	0.3125
r_mltp1	1	0.5	1	0.5	1
r_mltp2	1	0.5	1	0.5	1
r_mltp3	1	0.5	1	0.5	1
r_mmcd	1	0.5	1	0.5	1
r_mmett2pp	1	0.5	1	0.5	1
r_mmettex	4	0.9375	0.5	0.9375	0.5
r_mmm2	1	0.5	1	0.5	1
r_mn2t3pp	2	0.75	1	0.75	1
r_mn2tpp	1	0.5	1	0.5	1
r_mn6pp	1	0.5	1	0.5	1
r_mnlptspp	3	0.125	0.75	0.125	0.75
r_mnltex	4	0.9375	0.5	0.9375	0.5
r_mnnh	1	0.5	1	0.5	1
r_mnt2pp	1	0.5	1	0.5	1
r_mntex	4	0.9375	0.5	0.9375	0.5
r_moat	1	0.5	1	0.5	1
r_moat2	1	0.5	1	0.5	1
r_moat3c	1	0.5	1	0.5	1
r_mobdabcpp	8	0.207031	1.28125	0.207031	1.28125
r_mobdtex	4	0.9375	0.5	0.9375	0.5
r_mohmt	1	0.5	1	0.5	1
r_mptg	3	0.875	0.75	0.875	0.75
r_mptg2	3	0.875	0.75	0.875	0.75
r_mso3abcpp	3	0.125	0.75	0.125	0.75
r_mso3tex	4	0.9375	0.5	0.9375	0.5
r_mtan	1	0.5	1	0.5	1
r_mthfc	1	0.5	1	0.5	1
r_mthfd	1	0.5	1	0.5	1
r_mthfr2	1	0.5	1	0.5	1
r_mtrpox	1	0.5	1	0.5	1
r_n2otex	4	0.9375	0.5	0.9375	0.5
r_n2otpp	1	0.5	1	0.5	1
r_nacoda	1	0.5	1	0.5	1
r_nactex	4	0.9375	0.5	0.9375	0.5
r_naddp	2	0.75	1	0.75	1
r_nadh10	1	0.5	1	0.5	1
r_nadh16pp	13	0.00012207	0.00317383	0.0672518	1.07603
r_nadh17pp	13	0.00012207	0.00317383	0.0672518	1.07603
r_nadh18pp	13	0.00012207	0.00317383	0.0672518	1.07603
r_nadh5	1	0.5	1	0.5	1
r_nadh9	1	0.5	1	0.5	1
r_nadk	1	0.5	1	0.5	1
r_nadphqr2	1	0.5	1	0.5	1
r_nadphqr3	1	0.5	1	0.5	1
r_nadphqr4	1	0.5	1	0.5	1
r_nads1	1	0.5	1	0.5	1
r_nadtrhd	3	0.625	1.25	0.625	1.25
r_namnpp	1	0.5	1	0.5	1
r_nat3_1p5pp	1	0.5	1	0.5	1
r_nat3_2pp	1	0.5	1	0.5	1
r_nat3pp	2	0.75	1	0.75	1
r_natex	4	0.9375	0.5	0.9375	0.5
r_ndpk1	2	0.75	1	0.75	1
r_ndpk2	2	0.75	1	0.75	1
r_ndpk3	2	0.75	1	0.75	1
r_ndpk4	2	0.75	1	0.75	1
r_ndpk5	2	0.75	1	0.75	1
r_ndpk6	2	0.75	1	0.75	1
r_ndpk7	2	0.75	1	0.75	1
r_ndpk8	2	0.75	1	0.75	1
r_nh4tex	4	0.9375	0.5	0.9375	0.5
r_nh4tpp	2	0.75	1	0.75	1
r_nhfrbo	2	0.25	1	0.25	1
r_ni2abcpp	1	0.5	1	0.5	1
r_ni2t3pp	2	0.75	1	0.75	1
r_ni2tex	4	0.9375	0.5	0.9375	0.5
r_ni2tpp	1	0.5	1	0.5	1
r_ni2uabcpp	6	0.515625	1.125	0.515625	1.125
r_nmnat	2	0.75	1	0.75	1
r_nmnptpp	1	0.5	1	0.5	1
r_nmntex	4	0.9375	0.5	0.9375	0.5
r_nnam	1	0.5	1	0.5	1
r_nnatr	1	0.5	1	0.5	1
r_nndmbrt	1	0.5	1	0.5	1
r_nndpr	1	0.5	1	0.5	1
r_no2t2rpp	2	0.75	1	0.921875	0.75
r_no2tex	4	0.9375	0.5	0.9375	0.5
r_no3r1bpp	5	0.03125	0.3125	0.03125	0.3125
r_no3r1pp	8	0.121094	0.9375	0.0810394	0.687866
r_no3r2bpp	3	0.125	0.75	0.125	0.75
r_no3r2pp	8	0.121094	0.9375	0.0810394	0.687866
r_no3t7pp	2	0.75	1	0.9375	0.625
r_no3tex	4	0.9375	0.5	0.9375	0.5
r_nodox	1	0.5	1	0.5	1
r_nodoy	1	0.5	1	0.5	1
r_notex	4	0.9375	0.5	0.9375	0.5
r_notpp	1	0.5	1	0.5	1
r_nphs	1	0.5	1	0.5	1
r_ntd1	3	0.875	0.75	0.875	0.75
r_ntd10	1	0.5	1	0.5	1
r_ntd10pp	2	0.75	1	0.75	1
r_ntd11	1	0.5	1	0.5	1
r_ntd11pp	2	0.75	1	0.75	1
r_ntd12	2	0.75	1	0.75	1
r_ntd12pp	2	0.75	1	0.75	1
r_ntd1pp	2	0.75	1	0.75	1
r_ntd2	2	0.75	1	0.75	1
r_ntd2pp	2	0.75	1	0.75	1
r_ntd3	2	0.75	1	0.75	1
r_ntd3pp	2	0.75	1	0.75	1
r_ntd4	1	0.5	1	0.5	1
r_ntd4pp	2	0.75	1	0.75	1
r_ntd5	3	0.875	0.75	0.875	0.75
r_ntd5pp	2	0.75	1	0.75	1
r_ntd6	2	0.75	1	0.75	1
r_ntd6pp	2	0.75	1	0.75	1
r_ntd7	1	0.5	1	0.5	1
r_ntd7pp	2	0.75	1	0.75	1
r_ntd8	2	0.75	1	0.75	1
r_ntd8pp	2	0.75	1	0.75	1
r_ntd9	1	0.5	1	0.5	1
r_ntd9pp	2	0.75	1	0.75	1
r_ntp1	2	0.75	1	0.75	1
r_ntp10	2	0.75	1	0.75	1
r_ntp11	1	0.5	1	0.5	1
r_ntp12	1	0.5	1	0.5	1
r_ntp3	1	0.5	1	0.5	1
r_ntp3pp	1	0.5	1	0.5	1
r_ntp5	1	0.5	1	0.5	1
r_ntpp1	2	0.75	1	0.75	1
r_ntpp10	1	0.5	1	0.5	1
r_ntpp11	1	0.5	1	0.5	1
r_ntpp2	2	0.75	1	0.75	1
r_ntpp3	3	0.875	0.75	0.875	0.75
r_ntpp4	2	0.75	1	0.75	1
r_ntpp5	2	0.75	1	0.75	1
r_ntpp6	1	0.5	1	0.5	1
r_ntpp7	2	0.75	1	0.75	1
r_ntpp8	1	0.5	1	0.5	1
r_ntpp9	1	0.5	1	0.5	1
r_ntptp1	1	0.5	1	0.5	1
r_ntptp2	1	0.5	1	0.5	1
r_ntrir2x	2	0.25	1	0.140625	0.75
r_ntrir3pp	4	0.0625	0.5	0.0625	0.5
r_ntrir4pp	4	0.0625	0.5	0.0625	0.5
r_o16a4lpp	1	0.5	1	0.5	1
r_o16ap1pp	2	0.25	1	0.25	1
r_o16ap2pp	2	0.25	1	0.25	1
r_o16ap3pp	2	0.25	1	0.25	1
r_o16at	1	0.5	1	0.5	1
r_o16aundtpp	1	0.5	1	0.5	1
r_o16galft	1	0.5	1	0.5	1
r_o16glct1	1	0.5	1	0.5	1
r_o2stex	4	0.9375	0.5	0.9375	0.5
r_o2tex	4	0.9375	0.5	0.9375	0.5
r_o2tpp	1	0.5	1	0.5	1
r_oaadc	1	0.5	1	0.5	1
r_obtfl	3	0.375	1.25	0.608024	1.23928
r_ocbt	2	0.75	1	0.75	1
r_ocdcatexi	1	0.5	1	0.5	1
r_ocdceatexi	1	0.5	1	0.5	1
r_octatex	4	0.9375	0.5	0.9375	0.5
r_octdps	1	0.5	1	0.5	1
r_odecoai	1	0.5	1	0.5	1
r_ohpbat	1	0.5	1	0.5	1
r_ohphm	1	0.5	1	0.5	1
r_ombzlm	1	0.5	1	0.5	1
r_omcdc	1	0.5	1	0.5	1
r_ommblhx	1	0.5	1	0.5	1
r_ompdc	1	0.5	1	0.5	1
r_omphhx	1	0.5	1	0.5	1
r_op4enh	1	0.5	1	0.5	1
r_ophbdc	2	0.75	1	0.625	1.25
r_ophhx	1	0.5	1	0.5	1
r_ornabcpp	4	0.0625	0.5	0.0625	0.5
r_orndc	2	0.75	1	0.875	0.75
r_orntex	4	0.9375	0.5	0.9375	0.5
r_orott2_2pp	1	0.5	1	0.5	1
r_orottex	4	0.9375	0.5	0.9375	0.5
r_orpt	1	0.5	1	0.5	1
r_oxgdc2	1	0.5	1	0.5	1
r_p5cd	1	0.5	1	0.5	1
r_p5cr	1	0.5	1	0.5	1
r_pa120abcpp	1	0.5	1	0.5	1
r_pa140abcpp	1	0.5	1	0.5	1
r_pa141abcpp	1	0.5	1	0.5	1
r_pa160abcpp	1	0.5	1	0.5	1
r_pa161abcpp	1	0.5	1	0.5	1
r_pa180abcpp	1	0.5	1	0.5	1
r_pa181abcpp	1	0.5	1	0.5	1
r_pacaldtex	4	0.9375	0.5	0.9375	0.5
r_paccoal	1	0.5	1	0.5	1
r_pants	1	0.5	1	0.5	1
r_papa120	1	0.5	1	0.5	1
r_papa120pp	1	0.5	1	0.5	1
r_papa140	1	0.5	1	0.5	1
r_papa140pp	1	0.5	1	0.5	1
r_papa141	1	0.5	1	0.5	1
r_papa141pp	1	0.5	1	0.5	1
r_papa160	1	0.5	1	0.5	1
r_papa160pp	1	0.5	1	0.5	1
r_papa161	1	0.5	1	0.5	1
r_papa161pp	1	0.5	1	0.5	1
r_papa180	1	0.5	1	0.5	1
r_papa180pp	1	0.5	1	0.5	1
r_papa181	1	0.5	1	0.5	1
r_papa181pp	1	0.5	1	0.5	1
r_pappt3	1	0.5	1	0.5	1
r_papsr	3	0.375	1.25	0.375	1.25
r_papsr2	5	0.46875	1.1875	0.46875	1.1875
r_pde1	1	0.5	1	0.5	1
r_pdh	3	0.125	0.75	0.497075	1.99122
r_pdx5poi	1	0.5	1	0.5	1
r_pdx5ps	2	0.25	1	0.25	1
r_pe120abcpp	1	0.5	1	0.5	1
r_pe140abcpp	1	0.5	1	0.5	1
r_pe141abcpp	1	0.5	1	0.5	1
r_pe160abcpp	1	0.5	1	0.5	1
r_pe161abcpp	1	0.5	1	0.5	1
r_pe180abcpp	1	0.5	1	0.5	1
r_pe181abcpp	1	0.5	1	0.5	1
r_peamnopp	1	0.5	1	0.5	1
r_peamntex	4	0.9375	0.5	0.9375	0.5
r_perd	1	0.5	1	0.5	1
r_petnt161pp	1	0.5	1	0.5	1
r_petnt181pp	1	0.5	1	0.5	1
r_pfk	2	0.75	1	0.75	1
r_pfk_2	1	0.5	1	0.5	1
r_pfl	5	0.53125	1.5625	0.82851	1.13015
r_pg120abcpp	1	0.5	1	0.5	1
r_pg140abcpp	1	0.5	1	0.5	1
r_pg141abcpp	1	0.5	1	0.5	1
r_pg160abcpp	1	0.5	1	0.5	1
r_pg161abcpp	1	0.5	1	0.5	1
r_pg180abcpp	1	0.5	1	0.5	1
r_pg181abcpp	1	0.5	1	0.5	1
r_pgamt	1	0.5	1	0.5	1
r_pgcd	1	0.5	1	0.5	1
r_pgi	1	0.5	1	0.5	1
r_pgk	1	0.5	1	0.5	1
r_pgl	1	0.5	1	0.5	1
r_pglycp	1	0.5	1	0.5	1
r_pgm	3	0.875	0.75	0.875	0.75
r_pgmt	2	0.75	1	0.75	1
r_pgp120abcpp	1	0.5	1	0.5	1
r_pgp140abcpp	1	0.5	1	0.5	1
r_pgp141abcpp	1	0.5	1	0.5	1
r_pgp160abcpp	1	0.5	1	0.5	1
r_pgp161abcpp	1	0.5	1	0.5	1
r_pgp180abcpp	1	0.5	1	0.5	1
r_pgp181abcpp	1	0.5	1	0.5	1
r_pgpp120	2	0.75	1	0.75	1
r_pgpp120pp	2	0.75	1	0.75	1
r_pgpp140	2	0.75	1	0.75	1
r_pgpp140pp	2	0.75	1	0.75	1
r_pgpp141	2	0.75	1	0.75	1
r_pgpp141pp	2	0.75	1	0.75	1
r_pgpp160	2	0.75	1	0.75	1
r_pgpp160pp	2	0.75	1	0.75	1
r_pgpp161	2	0.75	1	0.75	1
r_pgpp161pp	2	0.75	1	0.75	1
r_pgpp180	2	0.75	1	0.75	1
r_pgpp180pp	2	0.75	1	0.75	1
r_pgpp181	2	0.75	1	0.75	1
r_pgpp181pp	2	0.75	1	0.75	1
r_pgsa120	1	0.5	1	0.5	1
r_pgsa140	1	0.5	1	0.5	1
r_pgsa141	1	0.5	1	0.5	1
r_pgsa160	1	0.5	1	0.5	1
r_pgsa161	1	0.5	1	0.5	1
r_pgsa180	1	0.5	1	0.5	1
r_pgsa181	1	0.5	1	0.5	1
r_phemeabcpp	3	0.125	0.75	0.125	0.75
r_phet2rpp	2	0.75	1	0.617188	1.26562
[truncated: 531 more rows]
